# Supplementary material for: Characterization of tumor microenvironment and tumor immunology based on the double-stranded RNA-binding protein related genes in cervical cancer
Source: J Transl Med. 2023 Sep 21;21:647. doi: 10.1186/s12967-023-04505-9 (PMC10515034; doi:10.1186/s12967-023-04505-9)
Supplement: Supplementary file 2 — Additional file 2: Table S1. 35 dsRBPs colected and applied in current study. Table S2. Clinical characteristics of cervical cancer samples within different dsRBP clusters. Table S3. List of dsRBP cluster-associated DEGs. Table S4. List of prognostic dsRBP cluster-associated DEGs. Table S5. List of further achieved prognostic dsRBP cluster-associated DEGs after multistep filtering. Table S6. performance of signature in the TCGA-CESC cohort, GSE44001 cohort and CGCI-HTMCP-CC cohort. Table S7. Patients information stratified by the signature in the TCGA-CESC cohort. Table S8. Clinical feature information of the high- and low-risk group. Table S9. Sample information stratified by the signature in the GSE44001 validation cohort. Table S10. Sample information stratified by the signature in the CGCI-HTMCP-CC validation cohort. Table S11. Differentially expressed genes between Scissor+ and Scissor− cells. [file 12967_2023_4505_MOESM2_ESM.xlsx]

## Sheet: Additional tables information
Additional tables information
Table S1: 35 dsRBPs colected and applied in current study
Table S2: Clinical characteristics of cervical cancer samples within different dsRBP clusters
Table S3: List of dsRBP cluster-associated DEGs
Table S4: List of prognostic dsRBP cluster-associated DEGs
Table S5: List of further achieved prognostic dsRBP cluster-associated DEGs after multistep filtering
Table S6: performance of signature in the TCGA-CESC cohort, GSE44001 cohort and CGCI-HTMCP-CC cohort
Table S7: Patients information stratified by the signature in the TCGA-CESC cohort
Table S8: Clinical feature information of the high- and low-risk group
Table S9: Sample information stratified by the signature in the GSE44001 validation cohort
Table S10: Sample information stratified by the signature in the CGCI-HTMCP-CC validation cohort
Table S11: Differentially expressed genes between Scissor+ and Scissor- cells

## Sheet: Table S1
Table S1: 35 dsRBPs colected and applied in current study
ALIAS	SYMBOL	ENTREZID	Family
RIG-I	DDX58	23586	RLR
MDA5	IFIH1	64135	RLR
LGP2	DHX58	79132	RLR
PKR	EIF2AK2	5610	PKR
OAS1	OAS1	4938	OAS_RNaseL
OAS2	OAS2	4939	OAS_RNaseL
OAS3	OAS3	4940	OAS_RNaseL
OASL	OASL	8638	OAS_RNaseL
RNASEL	RNASEL	6041	OAS_RNaseL
ADAR1	ADAR	103	ADAR
ADAR2	ADARB1	104	ADAR
ADAR3	ADARB2	105	ADAR
Dicer	DICER1	23405	Dicer_Drosha_Argonautes
DROSHA	DROSHA	29102	Dicer_Drosha_Argonautes
AGO1	AGO1	26523	Dicer_Drosha_Argonautes
AGO2	AGO2	27161	Dicer_Drosha_Argonautes
AGO3	AGO3	192669	Dicer_Drosha_Argonautes
AGO4	AGO4	192670	Dicer_Drosha_Argonautes
PACT	RBBP6	5930	PACT_TRBP
PACT	PRKRA	8575	PACT_TRBP
TRBP	TARBP2	6895	PACT_TRBP
TRBP	NCOA6	23054	PACT_TRBP
PACT	ZNF415	55786	PACT_TRBP
TRBP	TARBP2P1	6896	PACT_TRBP
DHX9	DHX9	1660	Helicase
DDX60	DDX60	55601	Helicase
DHX15	DHX15	1665	Helicase
DHX33	DHX33	56919	Helicase
DHX29	DHX29	54505	Helicase
DDX3	DDX3X	1654	Helicase
DDX1	DDX1	1653	Helicase
DDX21	DDX21	9188	Helicase
DDX21	DDX56	54606	Helicase
DHX36	DHX36	170506	Helicase
DDX17	DDX17	10521	Helicase

## Sheet: Table S2
Table S2: Clinical characteristics of cervical cancer samples within different dsRBP clusters
Group	class	count	feature	pct	merge	pvalue
cls1	T1	48	T_stage	0.40678	48(40.68%)	0.045187
cls1	T2	31	T_stage	0.262712	31(26.27%)
cls1	T3	9	T_stage	0.076271	9(7.63%)
cls1	T4	5	T_stage	0.042373	5(4.24%)
cls1		25	T_stage	0.211864	25(21.19%)
cls2	T1	57	T_stage	0.491379	57(49.14%)
cls2	T2	21	T_stage	0.181034	21(18.1%)
cls2	T3	11	T_stage	0.094828	11(9.48%)
cls2	T4	4	T_stage	0.034483	4(3.45%)
cls2		23	T_stage	0.198276	23(19.83%)
cls3	T1	35	T_stage	0.5	35(50%)
cls3	T2	19	T_stage	0.271429	19(27.14%)
cls3	T4	1	T_stage	0.014286	1(1.43%)
cls3		15	T_stage	0.214286	15(21.43%)
cls1	N0	48	N_stage	0.40678	48(40.68%)	0.445766
cls1	N1	18	N_stage	0.152542	18(15.25%)
cls1		52	N_stage	0.440678	52(44.07%)
cls2	N0	49	N_stage	0.422414	49(42.24%)
cls2	N1	28	N_stage	0.241379	28(24.14%)
cls2		39	N_stage	0.336207	39(33.62%)
cls3	N0	36	N_stage	0.514286	36(51.43%)
cls3	N1	14	N_stage	0.2	14(20%)
cls3		20	N_stage	0.285714	20(28.57%)
cls1	M0	43	M_stage	0.364407	43(36.44%)	0.768617
cls1	M1	3	M_stage	0.025424	3(2.54%)
cls1		72	M_stage	0.610169	72(61.02%)
cls2	M0	42	M_stage	0.362069	42(36.21%)
cls2	M1	5	M_stage	0.043103	5(4.31%)
cls2		69	M_stage	0.594828	69(59.48%)
cls3	M0	31	M_stage	0.442857	31(44.29%)
cls3	M1	2	M_stage	0.028571	2(2.86%)
cls3		37	M_stage	0.528571	37(52.86%)
cls1	Stage I	57	stage	0.483051	57(48.31%)	0.306873
cls1	Stage II	32	stage	0.271186	32(27.12%)
cls1	Stage III	15	stage	0.127119	15(12.71%)
cls1	Stage IV	10	stage	0.084746	10(8.47%)
cls1		4	stage	0.033898	4(3.39%)
cls2	Stage I	62	stage	0.534483	62(53.45%)
cls2	Stage II	23	stage	0.198276	23(19.83%)
cls2	Stage III	23	stage	0.198276	23(19.83%)
cls2	Stage IV	8	stage	0.068966	8(6.9%)
cls3	Stage I	43	stage	0.614286	43(61.43%)
cls3	Stage II	14	stage	0.2	14(20%)
cls3	Stage III	7	stage	0.1	7(10%)
cls3	Stage IV	3	stage	0.042857	3(4.29%)
cls3		3	stage	0.042857	3(4.29%)
cls1	Age<=60	97	age	0.822034	97(82.2%)	0.399239
cls1	Age>60	21	age	0.177966	21(17.8%)
cls2	Age<=60	89	age	0.767241	89(76.72%)
cls2	Age>60	27	age	0.232759	27(23.28%)
cls3	Age<=60	59	age	0.842857	59(84.29%)
cls3	Age>60	11	age	0.157143	11(15.71%)

## Sheet: Table S3
Table S3: List of dsRBP cluster-associated DEGs
	logFC	AveExpr	t	P.Value	adj.P.Val	B	ID	regulation
SRCAP	2.98	2.59	20.8	0	0	126.58	SRCAP	significant
LUC7L2	8.34	1.08	19.95	0	0	119.29	LUC7L2	significant
SHPRH	2.59	0.59	19.78	0	0	117.85	SHPRH	significant
KLHL11	2.93	-1.02	19.75	0	0	117.6	KLHL11	significant
MFAP3	2.39	2.27	19.74	0	0	117.52	MFAP3	significant
GTF2I	2.2	5.32	19.48	0	0	115.29	GTF2I	significant
B3GALNT2	1.98	2.45	19.25	0	0	113.35	B3GALNT2	significant
EIF3A	1.65	5.6	19.24	0	0	113.21	EIF3A	significant
FCF1	1.88	4.33	19.04	0	0	111.48	FCF1	significant
HIF1AN	1.47	2.91	19.03	0	0	111.43	HIF1AN	significant
KLHL20	1.57	2.74	18.74	0	0	108.94	KLHL20	significant
BAZ2A	1.51	4.06	18.72	0	0	108.74	BAZ2A	significant
ZNF770	2.93	2.56	18.65	0	0	108.1	ZNF770	significant
METTL14	1.68	3.06	18.55	0	0	107.27	METTL14	significant
ASH1L	1.71	2.64	18.49	0	0	106.75	ASH1L	significant
BCL9L	2.73	3.46	18.47	0	0	106.58	BCL9L	significant
SF3A1	1.55	5.11	18.39	0	0	105.9	SF3A1	significant
CPSF2	1.65	4.11	18.24	0	0	104.57	CPSF2	significant
RBM12	1.21	4.07	18.18	0	0	104.09	RBM12	significant
GPATCH8	1.48	2.93	18.18	0	0	104.09	GPATCH8	significant
ROCK1	1.56	2.75	18.09	0	0	103.32	ROCK1	significant
ASXL2	1.56	2.11	17.98	0	0	102.33	ASXL2	significant
PARG	1.43	2.9	17.98	0	0	102.32	PARG	significant
PGGT1B	1.69	2.48	17.87	0	0	101.43	PGGT1B	significant
NFAT5	2.34	1.17	17.85	0	0	101.2	NFAT5	significant
WAC	1.39	5.18	17.81	0	0	100.84	WAC	significant
ACTR3	1.65	6.56	17.8	0	0	100.8	ACTR3	significant
PLEKHA3	1.96	1.93	17.77	0	0	100.49	PLEKHA3	significant
ZC3HAV1L	2.65	-0.16	17.74	0	0	100.27	ZC3HAV1L	significant
GNL3L	1.92	1.91	17.69	0	0	99.84	GNL3L	significant
DYNC1LI2	1.97	4.5	17.63	0	0	99.31	DYNC1LI2	significant
MAPK1	1.72	4.33	17.63	0	0	99.3	MAPK1	significant
SMARCC2	1.84	4.37	17.6	0	0	99.07	SMARCC2	significant
ZNF384	1.91	4.21	17.59	0	0	98.99	ZNF384	significant
RNF41	1.3	3.88	17.57	0	0	98.76	RNF41	significant
TRAPPC10	1.76	2.98	17.56	0	0	98.71	TRAPPC10	significant
FUBP3	1.27	4.43	17.54	0	0	98.56	FUBP3	significant
HMG20A	1.47	3.02	17.48	0	0	98	HMG20A	significant
ARID1A	1.76	4.3	17.44	0	0	97.64	ARID1A	significant
PDPK1	1.57	3.18	17.42	0	0	97.49	PDPK1	significant
STX17	1.44	2.4	17.39	0	0	97.23	STX17	significant
MARK2	1.26	4.53	17.33	0	0	96.74	MARK2	significant
TAOK1	1.32	2.54	17.31	0	0	96.54	TAOK1	significant
SP2	1.21	3.29	17.3	0	0	96.44	SP2	significant
CLSPN	2.08	2.4	17.24	0	0	95.97	CLSPN	significant
HEATR5B	1.4	2.27	17.23	0	0	95.88	HEATR5B	significant
POM121	1.8	3.51	17.23	0	0	95.82	POM121	significant
EP300	1.61	3.15	17.2	0	0	95.57	EP300	significant
RBM12B	1.75	2.09	17.2	0	0	95.56	RBM12B	significant
ZRANB1	1.96	2.13	17.17	0	0	95.3	ZRANB1	significant
PDCD6IP	1.62	5.64	17.13	0	0	94.94	PDCD6IP	significant
ADAM17	2.21	3.47	17.12	0	0	94.93	ADAM17	significant
THRAP3	1.03	5.35	17.04	0	0	94.24	THRAP3	significant
CCDC142	1.53	1.94	17.03	0	0	94.08	CCDC142	significant
AP3M1	1.25	3.6	16.97	0	0	93.63	AP3M1	significant
ZFP91	1.25	4.33	16.95	0	0	93.42	ZFP91	significant
INCENP	1.72	3.94	16.86	0	0	92.64	INCENP	significant
SNX13	1.36	2.92	16.84	0	0	92.51	SNX13	significant
CDC42BPB	1.52	4.78	16.82	0	0	92.32	CDC42BPB	significant
ADAM10	1.99	4.62	16.76	0	0	91.74	ADAM10	significant
BCLAF1	1.27	5.05	16.74	0	0	91.59	BCLAF1	significant
WDR26	1.21	4.74	16.72	0	0	91.42	WDR26	significant
SEC23IP	1.36	3.6	16.71	0	0	91.37	SEC23IP	significant
TNRC6A	1.38	3.07	16.69	0	0	91.19	TNRC6A	significant
GLUD2	2.6	-1.94	16.67	0	0	91.02	GLUD2	significant
PSME3	1.11	5.79	16.67	0	0	91	PSME3	significant
VPS41	1.13	3.71	16.67	0	0	90.99	VPS41	significant
SMC1A	1.72	4.82	16.66	0	0	90.93	SMC1A	significant
DDX46	1.17	4.37	16.62	0	0	90.58	DDX46	significant
TAF2	1.82	3.32	16.61	0	0	90.48	TAF2	significant
SMG1	1.4	3.15	16.58	0	0	90.23	SMG1	significant
ANKRD17	1.44	3.83	16.56	0	0	90.04	ANKRD17	significant
EIF4E	1.93	5.15	16.56	0	0	90.03	EIF4E	significant
USP42	1.13	1.81	16.55	0	0	89.94	USP42	significant
HERC3	2.4	4.54	16.54	0	0	89.84	HERC3	significant
RELL1	2.27	1.17	16.48	0	0	89.35	RELL1	significant
YME1L1	1.16	5.29	16.47	0	0	89.27	YME1L1	significant
MTDH	1.37	4.76	16.46	0	0	89.16	MTDH	significant
EXOC5	1.39	3.71	16.45	0	0	89.09	EXOC5	significant
TNPO1	1.3	3.88	16.44	0	0	89.03	TNPO1	significant
ISG20L2	1.08	4.64	16.44	0	0	89	ISG20L2	significant
ARID4A	1.43	1.85	16.44	0	0	89	ARID4A	significant
KHNYN	1.29	3.87	16.42	0	0	88.84	KHNYN	significant
CDC27	1.12	4.21	16.41	0	0	88.78	CDC27	significant
TMEM184C	1.48	2.7	16.4	0	0	88.7	TMEM184C	significant
CAPZA2	1.55	5.31	16.39	0	0	88.59	CAPZA2	significant
MED13L	1.66	2.69	16.38	0	0	88.52	MED13L	significant
UBE3C	1.27	4.41	16.38	0	0	88.46	UBE3C	significant
TRIP11	1.38	2.67	16.37	0	0	88.41	TRIP11	significant
BIRC6	1.16	4.03	16.37	0	0	88.38	BIRC6	significant
PDE12	1.34	2.01	16.33	0	0	88.1	PDE12	significant
ANGEL1	1.42	2.23	16.3	0	0	87.82	ANGEL1	significant
NUP153	1.42	3.71	16.3	0	0	87.79	NUP153	significant
FBXW2	1.51	4.02	16.26	0	0	87.42	FBXW2	significant
MAPK8	1.57	3.77	16.23	0	0	87.16	MAPK8	significant
TFAM	1.52	3.89	16.23	0	0	87.15	TFAM	significant
OGFOD1	1.32	4.01	16.22	0	0	87.12	OGFOD1	significant
NR2C2	1.61	2.56	16.19	0	0	86.82	NR2C2	significant
RAVER1	2.16	3.84	16.18	0	0	86.79	RAVER1	significant
ARIH1	1.25	4.94	16.18	0	0	86.74	ARIH1	significant
ERLIN1	1.52	4.13	16.17	0	0	86.68	ERLIN1	significant
TAF1	1.75	3.28	16.15	0	0	86.48	TAF1	significant
RNF111	1.19	3.27	16.14	0	0	86.43	RNF111	significant
DDX3X	1.23	6.4	16.12	0	0	86.26	DDX3X	significant
ATXN1L	1.57	2.67	16.1	0	0	86.05	ATXN1L	significant
SDAD1	1.62	3.78	16.1	0	0	86.04	SDAD1	significant
ZSCAN29	1.5	2.4	16.09	0	0	85.96	ZSCAN29	significant
WDR3	1.75	2.63	16.09	0	0	85.94	WDR3	significant
UBN1	1.24	3.81	16.04	0	0	85.58	UBN1	significant
KLHL28	1.62	1.3	16.04	0	0	85.55	KLHL28	significant
CCNT1	1.11	2.54	16.04	0	0	85.55	CCNT1	significant
CUL2	1.31	3.77	16.04	0	0	85.52	CUL2	significant
SOCS7	1.82	1.88	16.03	0	0	85.47	SOCS7	significant
ZMYM1	1.38	1.88	16.03	0	0	85.45	ZMYM1	significant
KPNA6	1.02	3.75	16.02	0	0	85.36	KPNA6	significant
TECPR2	1.51	1.88	16.01	0	0	85.25	TECPR2	significant
CLASP2	1.42	2.64	16	0	0	85.22	CLASP2	significant
PRKDC	1.76	6.01	15.99	0	0	85.15	PRKDC	significant
ATG2B	1.77	1.58	15.98	0	0	85.03	ATG2B	significant
AP1G1	1.45	4.29	15.98	0	0	85	AP1G1	significant
TMEM127	1.06	4.56	15.96	0	0	84.88	TMEM127	significant
INTS2	1.61	1.41	15.94	0	0	84.64	INTS2	significant
SOS1	1.29	2.78	15.92	0	0	84.51	SOS1	significant
KCMF1	1.37	5.18	15.92	0	0	84.48	KCMF1	significant
SMNDC1	1.3	3.97	15.89	0	0	84.27	SMNDC1	significant
SART3	1.11	4.39	15.88	0	0	84.2	SART3	significant
CREBBP	1.32	3.57	15.88	0	0	84.15	CREBBP	significant
INO80	1.32	3.25	15.87	0	0	84.08	INO80	significant
MTMR3	1.33	3.41	15.85	0	0	83.95	MTMR3	significant
C1orf109	1.57	3.5	15.83	0	0	83.76	C1orf109	significant
CKAP5	1.46	4.85	15.81	0	0	83.57	CKAP5	significant
ERCC4	1.43	0.77	15.81	0	0	83.57	ERCC4	significant
SPAG9	1.42	3.78	15.8	0	0	83.47	SPAG9	significant
DICER1	1.5	3.22	15.8	0	0	83.45	DICER1	significant
NT5DC1	1.55	3.69	15.79	0	0	83.4	NT5DC1	significant
GBF1	1.08	3.84	15.79	0	0	83.35	GBF1	significant
BAZ1B	1.05	4.45	15.76	0	0	83.17	BAZ1B	significant
DNAJC24	1.46	1.81	15.75	0	0	83.01	DNAJC24	significant
TP53BP2	1.29	3.76	15.74	0	0	82.99	TP53BP2	significant
KIF2A	1.54	3.49	15.74	0	0	82.93	KIF2A	significant
ZNF236	1.57	0.73	15.72	0	0	82.81	ZNF236	significant
SETD2	1.3	3.45	15.71	0	0	82.72	SETD2	significant
G3BP2	1.33	4.98	15.7	0	0	82.65	G3BP2	significant
PNPO	1.25	3.58	15.67	0	0	82.39	PNPO	significant
SAP130	1.06	3.29	15.67	0	0	82.35	SAP130	significant
PUS7L	1.24	1.01	15.66	0	0	82.29	PUS7L	significant
SEC24B	1.3	3	15.64	0	0	82.1	SEC24B	significant
KPNA1	1.47	4.31	15.64	0	0	82.07	KPNA1	significant
GAPVD1	1.12	3.1	15.6	0	0	81.77	GAPVD1	significant
DNAJC14	1.65	3.81	15.6	0	0	81.76	DNAJC14	significant
STX7	1.63	3.51	15.6	0	0	81.76	STX7	significant
ARL5A	1.33	3.54	15.58	0	0	81.56	ARL5A	significant
MED13	1.13	2.93	15.56	0	0	81.42	MED13	significant
SMCR8	1.38	1.9	15.56	0	0	81.37	SMCR8	significant
ATP2A2	1.5	6.69	15.55	0	0	81.35	ATP2A2	significant
RAB3GAP2	1.01	3.02	15.55	0	0	81.34	RAB3GAP2	significant
KDM1B	1.4	2.82	15.55	0	0	81.32	KDM1B	significant
ITCH	1.24	3.46	15.55	0	0	81.29	ITCH	significant
SCYL2	1.28	3.68	15.53	0	0	81.18	SCYL2	significant
ATF1	1.24	4.08	15.53	0	0	81.14	ATF1	significant
VHL	1.71	3.71	15.53	0	0	81.13	VHL	significant
CALCOCO2	1.23	5.46	15.52	0	0	81.1	CALCOCO2	significant
HP1BP3	1.36	6.36	15.52	0	0	81.1	HP1BP3	significant
PTPN11	1.24	4.22	15.52	0	0	81.06	PTPN11	significant
RBM27	1.12	2.58	15.51	0	0	80.97	RBM27	significant
IARS2	1.09	5.28	15.5	0	0	80.9	IARS2	significant
TOX4	1.14	4.91	15.48	0	0	80.74	TOX4	significant
APC	1.51	1.59	15.48	0	0	80.73	APC	significant
FBXW11	1.12	3.57	15.47	0	0	80.63	FBXW11	significant
C11orf58	1.2	6.6	15.46	0	0	80.58	C11orf58	significant
ADNP	1.15	4.75	15.45	0	0	80.48	ADNP	significant
RIF1	1.17	2.57	15.45	0	0	80.45	RIF1	significant
TNKS2	1.38	3.39	15.44	0	0	80.35	TNKS2	significant
SIN3A	1.22	4.05	15.43	0	0	80.32	SIN3A	significant
RBM25	1.22	4.99	15.43	0	0	80.27	RBM25	significant
CCDC93	1.3	2.85	15.43	0	0	80.27	CCDC93	significant
GINS4	1.79	2.66	15.42	0	0	80.21	GINS4	significant
AKT2	1.39	5.82	15.42	0	0	80.17	AKT2	significant
TGFBRAP1	1.06	2.5	15.41	0	0	80.09	TGFBRAP1	significant
DNAJC11	1.13	4.43	15.4	0	0	80.06	DNAJC11	significant
POLH	1.41	2.4	15.39	0	0	79.98	POLH	significant
PTCD3	1.27	4.43	15.39	0	0	79.94	PTCD3	significant
ACBD3	1.18	4.47	15.39	0	0	79.92	ACBD3	significant
SPTLC1	1.53	5.04	15.38	0	0	79.89	SPTLC1	significant
DPP8	1.16	2.66	15.38	0	0	79.87	DPP8	significant
ARNT	1.07	3.71	15.36	0	0	79.7	ARNT	significant
TEX2	1.31	3.4	15.35	0	0	79.63	TEX2	significant
RPRD2	1.34	3.4	15.35	0	0	79.63	RPRD2	significant
ANKRD40	1.06	3.42	15.33	0	0	79.46	ANKRD40	significant
CLASP1	1.39	3.02	15.33	0	0	79.45	CLASP1	significant
HEATR1	1.39	2.92	15.33	0	0	79.43	HEATR1	significant
REST	1.16	2.5	15.32	0	0	79.37	REST	significant
KIDINS220	1.47	3.37	15.29	0	0	79.09	KIDINS220	significant
NCKAP1	1.44	5.46	15.28	0	0	78.96	NCKAP1	significant
RAB11FIP2	1.33	0.97	15.27	0	0	78.92	RAB11FIP2	significant
ACTR2	1.08	6.25	15.25	0	0	78.73	ACTR2	significant
BTAF1	1.65	2.55	15.24	0	0	78.69	BTAF1	significant
MTF1	1.27	1.87	15.24	0	0	78.63	MTF1	significant
PCYOX1	1.22	3.94	15.23	0	0	78.56	PCYOX1	significant
RRP15	1.36	3.03	15.21	0	0	78.43	RRP15	significant
CNOT7	1.27	4.81	15.21	0	0	78.36	CNOT7	significant
WSB1	1.43	4.82	15.2	0	0	78.33	WSB1	significant
ZNF740	1.16	2.75	15.19	0	0	78.23	ZNF740	significant
RPS6KC1	1.1	2.69	15.18	0	0	78.15	RPS6KC1	significant
AP3S2	1.18	3.55	15.17	0	0	78.07	AP3S2	significant
MCM9	1.35	2.36	15.17	0	0	78.06	MCM9	significant
LIG3	1.3	3.16	15.14	0	0	77.83	LIG3	significant
SOCS5	1.25	2.36	15.14	0	0	77.8	SOCS5	significant
FBXO3	1.33	3.8	15.14	0	0	77.79	FBXO3	significant
GTF2H3	1.25	3.64	15.13	0	0	77.74	GTF2H3	significant
BPTF	1.17	4.34	15.13	0	0	77.7	BPTF	significant
ZBED4	1.19	2.32	15.12	0	0	77.66	ZBED4	significant
SRRM1	1.14	5.25	15.12	0	0	77.62	SRRM1	significant
TMED5	1.19	4	15.11	0	0	77.56	TMED5	significant
ZNF592	1.18	3.07	15.11	0	0	77.52	ZNF592	significant
NUMB	1.01	4.76	15.1	0	0	77.48	NUMB	significant
AARS2	1.19	2.69	15.1	0	0	77.47	AARS2	significant
ARHGEF11	1.27	3.39	15.1	0	0	77.43	ARHGEF11	significant
ZNF609	1.34	2.42	15.09	0	0	77.38	ZNF609	significant
HERC1	1.64	3.84	15.09	0	0	77.36	HERC1	significant
BAZ2B	1.59	2.61	15.08	0	0	77.29	BAZ2B	significant
CHUK	1.05	3.07	15.07	0	0	77.22	CHUK	significant
POLR2A	1.34	5.34	15.07	0	0	77.2	POLR2A	significant
TRRAP	1.29	2.55	15.07	0	0	77.16	TRRAP	significant
URB2	1.22	1.93	15.06	0	0	77.13	URB2	significant
HMGXB4	1.39	3.22	15.04	0	0	76.93	HMGXB4	significant
NKX6-2	-6.67	-4.68	-15.04	0	0	76.93	NKX6-2	significant
ZNF646	1.13	2.24	15.03	0	0	76.84	ZNF646	significant
ZYG11B	1.15	2	15.01	0	0	76.7	ZYG11B	significant
ZC3H11A	1.06	5.52	15	0	0	76.64	ZC3H11A	significant
RAB18	1.3	5.15	15	0	0	76.57	RAB18	significant
SENP2	1.44	3.85	14.99	0	0	76.53	SENP2	significant
CBLL1	1.03	2.9	14.99	0	0	76.47	CBLL1	significant
SPTY2D1	1.13	2.61	14.97	0	0	76.37	SPTY2D1	significant
ZNF699	2.54	-1.09	14.97	0	0	76.35	ZNF699	significant
TTC37	1.28	3.64	14.96	0	0	76.29	TTC37	significant
KDM5A	1.22	2.96	14.96	0	0	76.28	KDM5A	significant
CREB1	1.2	3.13	14.95	0	0	76.2	CREB1	significant
ZFAND3	1.27	5.04	14.95	0	0	76.14	ZFAND3	significant
KPNB1	1.12	6.65	14.95	0	0	76.14	KPNB1	significant
RAB21	1.61	4.44	14.95	0	0	76.12	RAB21	significant
UBE3A	1.08	4.21	14.94	0	0	76.05	UBE3A	significant
SEL1L	1.19	3.42	14.93	0	0	75.95	SEL1L	significant
CAND1	1.11	5.13	14.92	0	0	75.87	CAND1	significant
RLF	1.36	2.49	14.91	0	0	75.84	RLF	significant
CTDSP2	1.22	5.57	14.9	0	0	75.77	CTDSP2	significant
GSTCD	1.46	1.8	14.9	0	0	75.71	GSTCD	significant
FAM168B	1.24	4.49	14.9	0	0	75.7	FAM168B	significant
ZNF623	1.28	2.46	14.89	0	0	75.62	ZNF623	significant
SBNO1	1.2	2.43	14.88	0	0	75.57	SBNO1	significant
TAF1A	1.47	2.18	14.88	0	0	75.53	TAF1A	significant
AFF4	1.28	3.1	14.85	0	0	75.34	AFF4	significant
KIF1B	1.23	2.89	14.85	0	0	75.31	KIF1B	significant
ARID4B	1.18	3.19	14.84	0	0	75.2	ARID4B	significant
BRCA2	1.83	1.59	14.83	0	0	75.18	BRCA2	significant
SEC24C	1.45	4.76	14.83	0	0	75.11	SEC24C	significant
ADNP2	1.19	2.7	14.82	0	0	75.01	ADNP2	significant
EHBP1	1.53	4.07	14.81	0	0	75	EHBP1	significant
SLAIN2	1.54	4.41	14.79	0	0	74.81	SLAIN2	significant
EIF5	1.23	6.33	14.79	0	0	74.77	EIF5	significant
ARID1B	1.26	3.45	14.78	0	0	74.72	ARID1B	significant
SP3	1.29	4.8	14.77	0	0	74.61	SP3	significant
TBC1D5	1.33	2.66	14.76	0	0	74.52	TBC1D5	significant
PMS2	1.2	2.21	14.76	0	0	74.51	PMS2	significant
RANBP2	1.22	3.35	14.75	0	0	74.45	RANBP2	significant
ACER2	3.05	-0.58	14.75	0	0	74.43	ACER2	significant
ENAH	2.11	4.7	14.74	0	0	74.41	ENAH	significant
TMX1	1.22	4.51	14.74	0	0	74.37	TMX1	significant
SKI	1.43	3.81	14.74	0	0	74.33	SKI	significant
FRS2	1.4	2.38	14.73	0	0	74.28	FRS2	significant
PRDM10	1.15	0.91	14.73	0	0	74.28	PRDM10	significant
ADAR	1.12	5.99	14.72	0	0	74.23	ADAR	significant
PIP4K2C	1.1	4.69	14.7	0	0	74.02	PIP4K2C	significant
IREB2	1.22	3.19	14.7	0	0	73.99	IREB2	significant
ASAP1	1.41	3.21	14.69	0	0	73.93	ASAP1	significant
TAF4	1.34	2.86	14.69	0	0	73.91	TAF4	significant
ZC3H7B	1.21	4.08	14.68	0	0	73.85	ZC3H7B	significant
MPP5	1.12	2.94	14.68	0	0	73.85	MPP5	significant
LARP1	1.07	5.18	14.68	0	0	73.83	LARP1	significant
RAPGEF2	1.78	2.2	14.67	0	0	73.8	RAPGEF2	significant
SMAD1	2.53	3.22	14.67	0	0	73.78	SMAD1	significant
PEX19	1.06	4.45	14.67	0	0	73.76	PEX19	significant
CLPX	1.19	3.99	14.66	0	0	73.69	CLPX	significant
NBPF10	2.44	1.04	14.66	0	0	73.69	NBPF10	significant
LIMD1	1.56	1.81	14.65	0	0	73.6	LIMD1	significant
OSBPL8	1.31	3	14.64	0	0	73.52	OSBPL8	significant
CYB5R4	1.71	2.97	14.64	0	0	73.5	CYB5R4	significant
PDS5B	1.41	3.44	14.64	0	0	73.48	PDS5B	significant
RECQL	1.44	3.81	14.64	0	0	73.47	RECQL	significant
EXOC8	1.01	2.08	14.63	0	0	73.47	EXOC8	significant
CEPT1	1.42	3.85	14.63	0	0	73.46	CEPT1	significant
PLEKHM3	2.09	-1.04	14.63	0	0	73.46	PLEKHM3	significant
AKIRIN1	1.19	4.53	14.63	0	0	73.4	AKIRIN1	significant
NFYA	1.18	3.36	14.62	0	0	73.34	NFYA	significant
WDR20	1.03	3.28	14.62	0	0	73.34	WDR20	significant
DDX18	1.06	4.66	14.6	0	0	73.15	DDX18	significant
RBL2	1.54	4.22	14.6	0	0	73.15	RBL2	significant
ARFGEF2	1.45	2.74	14.59	0	0	73.1	ARFGEF2	significant
NUP160	1.18	3.71	14.59	0	0	73.08	NUP160	significant
USO1	1.22	4.26	14.57	0	0	72.89	USO1	significant
CCDC47	1.22	5.51	14.56	0	0	72.87	CCDC47	significant
FOXJ3	1.09	3.75	14.56	0	0	72.84	FOXJ3	significant
ANKRD52	1.19	2.92	14.56	0	0	72.84	ANKRD52	significant
GATAD2B	1.04	2.63	14.56	0	0	72.82	GATAD2B	significant
KHSRP	1.21	7	14.56	0	0	72.79	KHSRP	significant
MANEA	1.51	1.88	14.56	0	0	72.79	MANEA	significant
GEMIN5	1.08	2.31	14.54	0	0	72.69	GEMIN5	significant
USP37	1.76	1.52	14.54	0	0	72.68	USP37	significant
FAM114A2	1.15	2.56	14.54	0	0	72.67	FAM114A2	significant
UBQLN1	1.01	5.39	14.54	0	0	72.62	UBQLN1	significant
SMARCAD1	1.44	2.7	14.53	0	0	72.54	SMARCAD1	significant
DNAJC27	1.26	0.34	14.53	0	0	72.54	DNAJC27	significant
ANKFY1	1.41	3.2	14.52	0	0	72.51	ANKFY1	significant
MAPK14	1.03	4.28	14.52	0	0	72.5	MAPK14	significant
ABL1	1.23	4.09	14.51	0	0	72.37	ABL1	significant
PIK3CA	1.53	2.98	14.5	0	0	72.29	PIK3CA	significant
KBTBD4	1.91	2.82	14.49	0	0	72.24	KBTBD4	significant
DCLRE1B	1.11	2.58	14.49	0	0	72.22	DCLRE1B	significant
GTF2A1	1.25	3.05	14.49	0	0	72.19	GTF2A1	significant
SEC23A	1.31	3.66	14.48	0	0	72.1	SEC23A	significant
WIPF2	1.06	3.41	14.46	0	0	71.95	WIPF2	significant
UBE2O	1.03	3.5	14.46	0	0	71.94	UBE2O	significant
APPBP2	1.2	2.63	14.45	0	0	71.88	APPBP2	significant
SOCS4	1.12	2.42	14.44	0	0	71.84	SOCS4	significant
ZNF619	1.39	0.34	14.44	0	0	71.82	ZNF619	significant
TMED8	1.14	1.84	14.44	0	0	71.8	TMED8	significant
MIB1	1.37	2.42	14.43	0	0	71.76	MIB1	significant
YY1	1.17	5.43	14.42	0	0	71.65	YY1	significant
KIF5B	1.13	4.83	14.42	0	0	71.65	KIF5B	significant
LDB1	1.29	4.63	14.42	0	0	71.64	LDB1	significant
ARIH2	1.13	4.67	14.42	0	0	71.64	ARIH2	significant
RPP14	1.07	2.24	14.42	0	0	71.59	RPP14	significant
TSSK4	2.44	-1.06	14.41	0	0	71.58	TSSK4	significant
XRN2	1.31	4.77	14.41	0	0	71.53	XRN2	significant
IGF2R	1.49	4.1	14.41	0	0	71.53	IGF2R	significant
PIP5K1A	1.41	4.43	14.41	0	0	71.53	PIP5K1A	significant
ATM	1.51	2.36	14.4	0	0	71.48	ATM	significant
CBL	1.46	1.4	14.4	0	0	71.48	CBL	significant
ZFYVE26	1.09	2.32	14.4	0	0	71.46	ZFYVE26	significant
PIK3C2A	1.52	2.3	14.4	0	0	71.46	PIK3C2A	significant
EIF2AK3	1.63	3.16	14.39	0	0	71.41	EIF2AK3	significant
ANKRD28	1.3	3.31	14.39	0	0	71.35	ANKRD28	significant
ATP6V1C1	1.15	4.3	14.37	0	0	71.2	ATP6V1C1	significant
SLC25A15	1.64	1.49	14.37	0	0	71.17	SLC25A15	significant
POLR1A	1.21	2.43	14.34	0	0	70.97	POLR1A	significant
SUZ12	1.07	3.91	14.31	0	0	70.73	SUZ12	significant
GPR75	2.58	-1.73	14.31	0	0	70.68	GPR75	significant
MAPK9	1.1	3.8	14.3	0	0	70.59	MAPK9	significant
KIAA0100	1.13	4.79	14.29	0	0	70.53	KIAA0100	significant
RBAK	1.23	1.84	14.28	0	0	70.48	RBAK	significant
MTR	1.26	2.06	14.27	0	0	70.36	MTR	significant
DENND4C	1.55	2.79	14.27	0	0	70.36	DENND4C	significant
ANKIB1	1.23	3.25	14.27	0	0	70.35	ANKIB1	significant
ZZZ3	1	3.56	14.27	0	0	70.35	ZZZ3	significant
FBXW8	1.18	1.62	14.27	0	0	70.32	FBXW8	significant
ZBTB6	1.11	1.94	14.26	0	0	70.3	ZBTB6	significant
ROCK2	1.18	2.72	14.26	0	0	70.3	ROCK2	significant
PHF12	1.25	4.14	14.25	0	0	70.21	PHF12	significant
ZBTB1	1.4	3.58	14.25	0	0	70.2	ZBTB1	significant
RRN3	1.09	3.85	14.24	0	0	70.12	RRN3	significant
ATRX	1.3	3.18	14.24	0	0	70.07	ATRX	significant
VPS35	1.02	5.2	14.23	0	0	70.06	VPS35	significant
LRP10	1.48	5.48	14.23	0	0	70.04	LRP10	significant
CDC6	1.29	4.06	14.23	0	0	70.02	CDC6	significant
DNAJC16	1.05	2.39	14.23	0	0	70.02	DNAJC16	significant
ACLY	1.22	5.09	14.21	0	0	69.87	ACLY	significant
STIL	1.3	2.85	14.21	0	0	69.82	STIL	significant
ATAD2B	1.29	1.89	14.21	0	0	69.81	ATAD2B	significant
WDR44	1.42	2.37	14.2	0	0	69.8	WDR44	significant
STRN	1.3	2.56	14.2	0	0	69.76	STRN	significant
ZBTB11	1.13	2.63	14.18	0	0	69.61	ZBTB11	significant
SMAD4	1.7	3.85	14.18	0	0	69.57	SMAD4	significant
OPA1	1.28	4.58	14.18	0	0	69.57	OPA1	significant
XPO4	1.14	1.6	14.17	0	0	69.51	XPO4	significant
RABGAP1	1.1	3.96	14.16	0	0	69.44	RABGAP1	significant
BTBD7	1.21	2.92	14.16	0	0	69.44	BTBD7	significant
ZBTB41	1.22	1.48	14.16	0	0	69.44	ZBTB41	significant
NUFIP2	1.06	3.55	14.16	0	0	69.43	NUFIP2	significant
WNK1	1.67	4.65	14.16	0	0	69.42	WNK1	significant
TRAF6	1.27	1.58	14.16	0	0	69.41	TRAF6	significant
FBXO21	1.25	3.66	14.15	0	0	69.34	FBXO21	significant
TOP1	1.24	5.23	14.15	0	0	69.3	TOP1	significant
POLR1B	1.2	2.86	14.14	0	0	69.25	POLR1B	significant
NDE1	1.67	5.19	14.14	0	0	69.23	NDE1	significant
PANK3	1.43	2.92	14.12	0	0	69.08	PANK3	significant
SMC6	1.31	3.82	14.12	0	0	69.07	SMC6	significant
SEC24A	1.41	2.3	14.11	0	0	69.02	SEC24A	significant
MON2	1.22	3.32	14.11	0	0	69.02	MON2	significant
EDEM1	1.21	3.46	14.11	0	0	68.98	EDEM1	significant
RASA1	1.45	3.18	14.1	0	0	68.91	RASA1	significant
SCYL3	1.23	2.27	14.08	0	0	68.78	SCYL3	significant
KLF11	1.45	3.01	14.08	0	0	68.76	KLF11	significant
ANKRD12	1.33	2.22	14.07	0	0	68.68	ANKRD12	significant
ZNF484	1.44	0.34	14.07	0	0	68.67	ZNF484	significant
CSNK2A1	1.12	5.09	14.06	0	0	68.57	CSNK2A1	significant
RNF2	1.22	3.33	14.05	0	0	68.45	RNF2	significant
MAN2A2	1.73	3.48	14.04	0	0	68.43	MAN2A2	significant
GMCL1	1.09	3.14	14.04	0	0	68.39	GMCL1	significant
PHF20L1	1.2	3.43	14.04	0	0	68.39	PHF20L1	significant
MYO9A	1.33	1.42	14.03	0	0	68.35	MYO9A	significant
EIF4G2	1.12	8.1	14.03	0	0	68.34	EIF4G2	significant
RFWD3	1.19	3.87	14.03	0	0	68.29	RFWD3	significant
PTPN9	1.02	3.6	14.02	0	0	68.23	PTPN9	significant
NSUN4	1.02	3.56	14.01	0	0	68.16	NSUN4	significant
MIOS	1.02	3.44	14.01	0	0	68.12	MIOS	significant
PEX26	1.11	3.51	13.99	0	0	67.97	PEX26	significant
TOR1AIP1	1.06	4.16	13.99	0	0	67.94	TOR1AIP1	significant
EXD2	1.18	3.1	13.97	0	0	67.78	EXD2	significant
POLR2B	1.22	4.91	13.96	0	0	67.69	POLR2B	significant
NFATC3	1.37	2.74	13.94	0	0	67.59	NFATC3	significant
LRIG2	1.04	1.68	13.94	0	0	67.54	LRIG2	significant
WDR37	1.23	2.31	13.94	0	0	67.53	WDR37	significant
RALGAPB	1.11	3.39	13.93	0	0	67.5	RALGAPB	significant
TMCC1	1.29	3.66	13.93	0	0	67.46	TMCC1	significant
SNX6	1.17	5.32	13.92	0	0	67.36	SNX6	significant
RGP1	1.22	2.67	13.91	0	0	67.34	RGP1	significant
KCTD20	1.08	3.86	13.9	0	0	67.26	KCTD20	significant
FBXO38	1.04	3.41	13.9	0	0	67.25	FBXO38	significant
PIKFYVE	1.4	1.29	13.9	0	0	67.22	PIKFYVE	significant
ATE1	1.1	2.62	13.89	0	0	67.17	ATE1	significant
KRIT1	1.21	3.68	13.89	0	0	67.16	KRIT1	significant
FKBP14	1.39	2.11	13.88	0	0	67.03	FKBP14	significant
TDP1	1.1	3.49	13.88	0	0	67.03	TDP1	significant
ZNF510	1.14	1.29	13.88	0	0	67.02	ZNF510	significant
RSF1	1.27	3.09	13.88	0	0	67.02	RSF1	significant
SLC25A40	1.34	3.34	13.87	0	0	66.96	SLC25A40	significant
TRIM44	1.38	2.98	13.87	0	0	66.94	TRIM44	significant
MAML1	1.2	3.44	13.87	0	0	66.93	MAML1	significant
SPOPL	1.19	2.36	13.86	0	0	66.9	SPOPL	significant
RANBP10	1.06	2.82	13.86	0	0	66.86	RANBP10	significant
TRPM7	1.35	2.71	13.86	0	0	66.84	TRPM7	significant
DOCK9	1.69	4.41	13.85	0	0	66.79	DOCK9	significant
VAMP4	1.18	2.56	13.85	0	0	66.77	VAMP4	significant
NOTCH2	1.54	3.61	13.84	0	0	66.75	NOTCH2	significant
PATL1	1.15	4.34	13.84	0	0	66.71	PATL1	significant
NSD1	1.17	3.28	13.84	0	0	66.7	NSD1	significant
MTMR4	1.14	3.2	13.83	0	0	66.66	MTMR4	significant
CLCN6	1.14	1.67	13.83	0	0	66.66	CLCN6	significant
LRRC57	1.16	3.19	13.83	0	0	66.63	LRRC57	significant
CTBP2	1.35	4.92	13.83	0	0	66.59	CTBP2	significant
CTDSPL2	1.35	3.28	13.83	0	0	66.59	CTDSPL2	significant
FRRS1	2.87	1.76	13.82	0	0	66.58	FRRS1	significant
DR1	1.23	4.8	13.82	0	0	66.53	DR1	significant
GMEB1	1.01	2.61	13.82	0	0	66.51	GMEB1	significant
LEMD3	1.1	3.12	13.81	0	0	66.44	LEMD3	significant
PIGS	1.19	5.21	13.81	0	0	66.43	PIGS	significant
PHF3	1.25	3.24	13.79	0	0	66.33	PHF3	significant
EGLN1	1.28	3.45	13.79	0	0	66.31	EGLN1	significant
TCF20	1.18	4.01	13.79	0	0	66.31	TCF20	significant
SLC25A46	1.14	3.46	13.79	0	0	66.28	SLC25A46	significant
FAM13B	1.35	2.43	13.79	0	0	66.25	FAM13B	significant
ZNF460	1.64	-0.7	13.79	0	0	66.25	ZNF460	significant
ALG10	1.4	1.49	13.78	0	0	66.23	ALG10	significant
FAM91A1	1.09	3.78	13.78	0	0	66.17	FAM91A1	significant
ZNF200	1.04	2.26	13.77	0	0	66.1	ZNF200	significant
MGA	1.25	2.46	13.77	0	0	66.1	MGA	significant
RAPGEF1	1.21	3.72	13.76	0	0	66.03	RAPGEF1	significant
FTO	1.16	3.69	13.75	0	0	65.98	FTO	significant
ZNF805	1.31	-0.02	13.75	0	0	65.97	ZNF805	significant
MAP4K5	1.22	3.66	13.75	0	0	65.97	MAP4K5	significant
SSH1	1.34	2.22	13.75	0	0	65.97	SSH1	significant
SNX27	1.03	2.77	13.75	0	0	65.96	SNX27	significant
LCOR	1.46	2.05	13.75	0	0	65.96	LCOR	significant
PAPOLG	1.12	2.48	13.75	0	0	65.94	PAPOLG	significant
SBF2	1.35	2.96	13.74	0	0	65.85	SBF2	significant
GTF3C4	1.04	2.52	13.74	0	0	65.84	GTF3C4	significant
CDYL	1.14	3.54	13.73	0	0	65.8	CDYL	significant
CCNT2	1.21	2.95	13.72	0	0	65.68	CCNT2	significant
RPRD1B	1.08	3.85	13.7	0	0	65.49	RPRD1B	significant
PBRM1	1.32	3.04	13.69	0	0	65.48	PBRM1	significant
ARHGAP11A	1.36	3.34	13.69	0	0	65.46	ARHGAP11A	significant
MLLT10	1.16	3.34	13.69	0	0	65.41	MLLT10	significant
WWP1	1.22	3.89	13.67	0	0	65.24	WWP1	significant
ZCCHC2	1.01	2.58	13.66	0	0	65.2	ZCCHC2	significant
ZNF451	1	2.9	13.65	0	0	65.11	ZNF451	significant
PJA2	1.23	4.08	13.65	0	0	65.09	PJA2	significant
PAQR3	1.51	2.37	13.65	0	0	65.07	PAQR3	significant
NBPF20	1.83	-0.57	13.64	0	0	65.01	NBPF20	significant
BZW1	1.44	6.31	13.63	0	0	64.94	BZW1	significant
LSM14A	1.07	5.84	13.62	0	0	64.89	LSM14A	significant
ZBTB40	1.12	1.87	13.62	0	0	64.87	ZBTB40	significant
NOMO3	1.59	3.3	13.62	0	0	64.85	NOMO3	significant
TTF2	1.33	3.64	13.61	0	0	64.8	TTF2	significant
RFC1	1.23	4.39	13.61	0	0	64.77	RFC1	significant
DIS3L	1.18	3.07	13.61	0	0	64.74	DIS3L	significant
WRN	1.32	1.8	13.6	0	0	64.71	WRN	significant
NCOA2	1.43	2.44	13.6	0	0	64.7	NCOA2	significant
UBP1	1.08	4.54	13.6	0	0	64.67	UBP1	significant
WDFY3	1.39	2.56	13.6	0	0	64.66	WDFY3	significant
USP46	1.44	2.19	13.6	0	0	64.66	USP46	significant
NCOA4	1.1	5.56	13.59	0	0	64.63	NCOA4	significant
STAM2	1.1	2.74	13.59	0	0	64.6	STAM2	significant
PRKAR2A	1.14	3.02	13.59	0	0	64.59	PRKAR2A	significant
TNRC6B	1.24	1.25	13.58	0	0	64.55	TNRC6B	significant
MAP3K2	1.09	2.71	13.58	0	0	64.54	MAP3K2	significant
KIF14	1.44	1.58	13.58	0	0	64.51	KIF14	significant
ZNF318	1.34	2.2	13.57	0	0	64.47	ZNF318	significant
YTHDC2	1.18	2.59	13.57	0	0	64.47	YTHDC2	significant
HELZ	1.2	1.99	13.57	0	0	64.44	HELZ	significant
GMFB	1.06	3.79	13.57	0	0	64.42	GMFB	significant
ZNF148	1.23	2.69	13.56	0	0	64.38	ZNF148	significant
DDHD2	1.24	3.4	13.54	0	0	64.2	DDHD2	significant
RSRC2	1.12	5.76	13.54	0	0	64.2	RSRC2	significant
PKN2	1.21	3.66	13.54	0	0	64.18	PKN2	significant
PHF21A	1.06	3.39	13.54	0	0	64.15	PHF21A	significant
DLG5	1.55	4.4	13.53	0	0	64.14	DLG5	significant
LATS1	1.29	2.03	13.53	0	0	64.09	LATS1	significant
SNRK	1.1	2.7	13.53	0	0	64.08	SNRK	significant
INVS	1.07	1.77	13.52	0	0	64.01	INVS	significant
PPP1R15B	1.02	4.14	13.52	0	0	63.98	PPP1R15B	significant
BCL2L2	1.39	4.21	13.5	0	0	63.84	BCL2L2	significant
NEK4	1.52	2.42	13.5	0	0	63.83	NEK4	significant
FNIP1	1.01	1.94	13.5	0	0	63.82	FNIP1	significant
RAPGEF6	1.22	1.26	13.49	0	0	63.79	RAPGEF6	significant
TCF12	1.42	3.78	13.49	0	0	63.77	TCF12	significant
LARS2	1.24	2.63	13.49	0	0	63.74	LARS2	significant
STAM	1.06	3.08	13.48	0	0	63.71	STAM	significant
PPP1R12A	1.24	3.73	13.46	0	0	63.55	PPP1R12A	significant
THUMPD1	1.04	3.67	13.46	0	0	63.51	THUMPD1	significant
PRDM2	1.07	3.31	13.46	0	0	63.49	PRDM2	significant
XPOT	1.28	4.58	13.46	0	0	63.49	XPOT	significant
TEAD1	1.82	2.63	13.46	0	0	63.48	TEAD1	significant
RSPRY1	1.09	3.48	13.46	0	0	63.47	RSPRY1	significant
ZBTB39	1.41	0.97	13.45	0	0	63.4	ZBTB39	significant
EPC2	1.14	2.98	13.44	0	0	63.38	EPC2	significant
NFATC2IP	1.07	4.52	13.44	0	0	63.33	NFATC2IP	significant
MBD1	1.02	4.78	13.44	0	0	63.33	MBD1	significant
ZNF45	1.38	2.15	13.44	0	0	63.33	ZNF45	significant
WDR82	1.05	5	13.41	0	0	63.11	WDR82	significant
MCM4	1.12	6.34	13.41	0	0	63.09	MCM4	significant
PIGN	1.37	2.9	13.41	0	0	63.07	PIGN	significant
ZNF142	1.14	2.22	13.4	0	0	63.05	ZNF142	significant
DTWD2	1.42	0.64	13.4	0	0	63	DTWD2	significant
STK35	1.13	3.23	13.4	0	0	62.97	STK35	significant
ST13	1.08	7.15	13.39	0	0	62.94	ST13	significant
NPEPPS	1.21	5.31	13.39	0	0	62.92	NPEPPS	significant
BBX	1.48	3.04	13.39	0	0	62.91	BBX	significant
BCL9	1.5	2.44	13.38	0	0	62.85	BCL9	significant
MRPL19	1.06	4.5	13.38	0	0	62.85	MRPL19	significant
HIPK1	1.23	3.51	13.37	0	0	62.78	HIPK1	significant
TMEM168	1.32	2.77	13.37	0	0	62.76	TMEM168	significant
VTA1	1.07	4.82	13.37	0	0	62.76	VTA1	significant
PNN	1.05	5.3	13.37	0	0	62.71	PNN	significant
UCHL5	1.07	4.58	13.36	0	0	62.69	UCHL5	significant
BCORL1	1.46	1.58	13.36	0	0	62.68	BCORL1	significant
FPGT	1.01	2.75	13.36	0	0	62.68	FPGT	significant
COPA	1.05	5.63	13.36	0	0	62.65	COPA	significant
CSRNP2	1.07	2.94	13.36	0	0	62.63	CSRNP2	significant
UBE4B	1.19	4.29	13.35	0	0	62.58	UBE4B	significant
NPTN	1.26	6.16	13.35	0	0	62.57	NPTN	significant
CHD7	1.81	2.26	13.35	0	0	62.56	CHD7	significant
RNF38	1.14	2.84	13.34	0	0	62.52	RNF38	significant
MSH3	1	2.19	13.34	0	0	62.52	MSH3	significant
POLK	1.29	1.93	13.34	0	0	62.51	POLK	significant
REL	1.96	1.16	13.33	0	0	62.45	REL	significant
AKAP11	1.32	2.12	13.33	0	0	62.44	AKAP11	significant
NUP188	1.06	4.59	13.32	0	0	62.35	NUP188	significant
GIGYF2	1.07	3.54	13.32	0	0	62.31	GIGYF2	significant
RSBN1L	1.07	2.74	13.32	0	0	62.3	RSBN1L	significant
ENOX2	1.17	3.22	13.32	0	0	62.29	ENOX2	significant
LARP4B	1	4.19	13.31	0	0	62.28	LARP4B	significant
PAXIP1	1.15	2.78	13.31	0	0	62.27	PAXIP1	significant
AMBRA1	1.05	3.18	13.3	0	0	62.15	AMBRA1	significant
TMEM185B	1.13	3.87	13.3	0	0	62.14	TMEM185B	significant
ZMYND11	1.17	4.05	13.29	0	0	62.09	ZMYND11	significant
ATL2	1.2	4.67	13.29	0	0	62.08	ATL2	significant
ASAP2	2.01	2.9	13.28	0	0	62	ASAP2	significant
SENP1	1.05	2.84	13.28	0	0	61.99	SENP1	significant
LONP2	1.11	3.95	13.28	0	0	61.97	LONP2	significant
CUL5	1.08	2.34	13.27	0	0	61.94	CUL5	significant
NDUFS1	1.18	4.52	13.27	0	0	61.92	NDUFS1	significant
AZIN1	1.22	5.2	13.27	0	0	61.92	AZIN1	significant
IPO8	1.06	3.57	13.26	0	0	61.85	IPO8	significant
CEP135	1.41	1.45	13.26	0	0	61.8	CEP135	significant
EXOC2	1	3.2	13.25	0	0	61.78	EXOC2	significant
TRMT5	1.02	2.42	13.25	0	0	61.78	TRMT5	significant
MTMR6	1.15	2.14	13.25	0	0	61.76	MTMR6	significant
ARHGAP5	1.3	4.14	13.25	0	0	61.75	ARHGAP5	significant
CDC40	1.02	2.91	13.25	0	0	61.74	CDC40	significant
OXR1	1.25	3.83	13.25	0	0	61.72	OXR1	significant
ZZEF1	1.18	2.36	13.24	0	0	61.63	ZZEF1	significant
RSBN1	1.22	1.84	13.23	0	0	61.59	RSBN1	significant
ZNF500	1.11	2.08	13.23	0	0	61.56	ZNF500	significant
HNRNPH1	1.02	8.06	13.23	0	0	61.56	HNRNPH1	significant
STRN3	1.31	3.4	13.23	0	0	61.55	STRN3	significant
NIPA1	1.18	2.39	13.22	0	0	61.52	NIPA1	significant
PRPF38B	1.02	4.53	13.22	0	0	61.48	PRPF38B	significant
ERLIN2	1.27	3.57	13.22	0	0	61.46	ERLIN2	significant
SSR1	1.04	5.76	13.2	0	0	61.37	SSR1	significant
EIF2S1	1.19	6.2	13.2	0	0	61.35	EIF2S1	significant
DDI2	1.18	2.81	13.2	0	0	61.33	DDI2	significant
ZNF445	1.24	1.12	13.19	0	0	61.27	ZNF445	significant
IRF2BP2	1.02	6.36	13.19	0	0	61.24	IRF2BP2	significant
PRKAR1A	1.12	6.02	13.19	0	0	61.21	PRKAR1A	significant
VGLL4	1.32	4.58	13.18	0	0	61.18	VGLL4	significant
ENTPD7	1.83	1.9	13.18	0	0	61.15	ENTPD7	significant
WASH5P	1.53	3.94	13.17	0	0	61.12	WASH5P	significant
SIN3B	1.11	4	13.17	0	0	61.1	SIN3B	significant
CDC42SE1	1.15	6.14	13.16	0	0	61.03	CDC42SE1	significant
TCP11L2	1.78	1.01	13.16	0	0	60.98	TCP11L2	significant
USP7	1.01	5.11	13.16	0	0	60.98	USP7	significant
FECH	1.27	3.12	13.16	0	0	60.97	FECH	significant
NCAPD3	1.3	3.63	13.15	0	0	60.89	NCAPD3	significant
DDX21	1.37	4.57	13.15	0	0	60.88	DDX21	significant
SRPK2	1.2	3.67	13.14	0	0	60.8	SRPK2	significant
LRRC47	1.02	4.73	13.13	0	0	60.78	LRRC47	significant
EFR3A	1.16	3.91	13.13	0	0	60.78	EFR3A	significant
CDK2	1.26	5.82	13.13	0	0	60.78	CDK2	significant
AKAP10	1.01	2.76	13.13	0	0	60.74	AKAP10	significant
ZDHHC17	1.2	2.37	13.13	0	0	60.71	ZDHHC17	significant
RAF1	1.01	5.31	13.13	0	0	60.71	RAF1	significant
GNPNAT1	1.22	3.75	13.12	0	0	60.7	GNPNAT1	significant
PKD2	1.59	2.13	13.11	0	0	60.54	PKD2	significant
RACGAP1	1.1	5.03	13.1	0	0	60.49	RACGAP1	significant
BRPF3	1.28	3.28	13.1	0	0	60.48	BRPF3	significant
SMAD2	1.29	5.24	13.09	0	0	60.41	SMAD2	significant
FYTTD1	1.29	4.34	13.09	0	0	60.39	FYTTD1	significant
MAP3K3	1.13	2.94	13.09	0	0	60.38	MAP3K3	significant
ANKS1A	1.15	2.97	13.08	0	0	60.36	ANKS1A	significant
NCOA1	1.16	2.79	13.08	0	0	60.34	NCOA1	significant
DSTYK	1.05	1.78	13.08	0	0	60.33	DSTYK	significant
CENPL	1.01	2.92	13.08	0	0	60.32	CENPL	significant
QKI	1.44	3.85	13.07	0	0	60.27	QKI	significant
KIF3A	1.35	1.32	13.07	0	0	60.26	KIF3A	significant
FNBP4	1.08	4.57	13.07	0	0	60.25	FNBP4	significant
UEVLD	1.07	2.56	13.06	0	0	60.18	UEVLD	significant
RASAL2	1.77	1.86	13.05	0	0	60.11	RASAL2	significant
DOCK7	1.18	2.62	13.05	0	0	60.08	DOCK7	significant
YIPF6	1.09	3.8	13.05	0	0	60.05	YIPF6	significant
SMAD5	1.14	3.05	13.05	0	0	60.05	SMAD5	significant
SMC3	1.34	4.6	13.05	0	0	60.05	SMC3	significant
CRLF3	1.18	2.9	13.04	0	0	60.03	CRLF3	significant
BMI1	1.38	3.92	13.04	0	0	60.01	BMI1	significant
CAMSAP1	1.4	3.21	13.04	0	0	59.99	CAMSAP1	significant
SERINC1	1.08	5.38	13.04	0	0	59.96	SERINC1	significant
PIGK	1.16	3.83	13.03	0	0	59.93	PIGK	significant
CCNE2	2.02	2.9	13.03	0	0	59.89	CCNE2	significant
SLC33A1	1.26	3.9	13.01	0	0	59.77	SLC33A1	significant
L2HGDH	1.43	1.83	13.01	0	0	59.77	L2HGDH	significant
FAM76B	1.49	2.8	13.01	0	0	59.77	FAM76B	significant
VPS53	1.15	2.75	13.01	0	0	59.76	VPS53	significant
SPIN1	1.25	4.54	13.01	0	0	59.75	SPIN1	significant
MCFD2	1.06	4.66	13	0	0	59.66	MCFD2	significant
GNA13	1.06	3.96	13	0	0	59.64	GNA13	significant
MAP4K3	1.16	3.14	12.99	0	0	59.59	MAP4K3	significant
CTTNBP2NL	1.21	2.94	12.99	0	0	59.54	CTTNBP2NL	significant
ELF1	1.48	4.47	12.98	0	0	59.48	ELF1	significant
UTP23	1.07	2.68	12.97	0	0	59.43	UTP23	significant
ZNF26	1.24	1.7	12.97	0	0	59.4	ZNF26	significant
RPS6KA3	1.46	3.31	12.97	0	0	59.4	RPS6KA3	significant
ENTPD5	1.09	2.54	12.96	0	0	59.35	ENTPD5	significant
EIF4G3	1.06	3.76	12.96	0	0	59.31	EIF4G3	significant
HTT	1.07	3.19	12.95	0	0	59.24	HTT	significant
TSTD2	1.85	2.32	12.95	0	0	59.23	TSTD2	significant
ZFR	1.01	4.61	12.95	0	0	59.22	ZFR	significant
ATAD5	1.13	1.27	12.95	0	0	59.21	ATAD5	significant
SLC35D1	1.36	2.18	12.93	0	0	59.09	SLC35D1	significant
RNF11	1.21	5.19	12.93	0	0	59.09	RNF11	significant
UTP14C	1.36	2.16	12.93	0	0	59.07	UTP14C	significant
GAB1	1.52	1.68	12.92	0	0	58.99	GAB1	significant
LUZP1	1.32	2.51	12.92	0	0	58.97	LUZP1	significant
BRD3	1.14	3.31	12.91	0	0	58.95	BRD3	significant
PURA	1.03	1.61	12.91	0	0	58.89	PURA	significant
LMTK2	1.22	2.24	12.9	0	0	58.87	LMTK2	significant
ARHGEF12	1.27	3.83	12.9	0	0	58.87	ARHGEF12	significant
SMC2	1.28	3.71	12.9	0	0	58.85	SMC2	significant
KDM3B	1.07	4.32	12.9	0	0	58.85	KDM3B	significant
ZNF490	1.83	-1.14	12.9	0	0	58.83	ZNF490	significant
ARHGEF7	1.02	3.75	12.89	0	0	58.71	ARHGEF7	significant
R3HDM2	1.05	4.04	12.88	0	0	58.7	R3HDM2	significant
TMF1	1.46	2.85	12.88	0	0	58.64	TMF1	significant
ERC1	1.31	2.62	12.87	0	0	58.59	ERC1	significant
CTR9	1.06	3.76	12.87	0	0	58.58	CTR9	significant
NCAPG2	1.22	4.2	12.87	0	0	58.57	NCAPG2	significant
CNOT6L	1.1	2.62	12.87	0	0	58.56	CNOT6L	significant
SOS2	1.25	2.94	12.86	0	0	58.5	SOS2	significant
CARM1	1.22	4.74	12.85	0	0	58.45	CARM1	significant
EPB41	1.38	3.03	12.84	0	0	58.36	EPB41	significant
N4BP2	1.43	0.58	12.84	0	0	58.35	N4BP2	significant
TIRAP	1.38	1.47	12.84	0	0	58.35	TIRAP	significant
LHX4	1.97	-2.31	12.84	0	0	58.35	LHX4	significant
DNAJB14	1.11	2.63	12.83	0	0	58.26	DNAJB14	significant
CCNG2	1.77	3.64	12.83	0	0	58.26	CCNG2	significant
WDR59	1.02	4.33	12.83	0	0	58.25	WDR59	significant
CEP97	1.35	1.09	12.83	0	0	58.23	CEP97	significant
HBS1L	1.09	4.6	12.83	0	0	58.22	HBS1L	significant
FAM53C	1.01	3.43	12.82	0	0	58.2	FAM53C	significant
UBE4A	1.18	2.51	12.82	0	0	58.19	UBE4A	significant
CENPI	1.28	2.21	12.82	0	0	58.16	CENPI	significant
BUB1	1.14	3.68	12.82	0	0	58.14	BUB1	significant
RAB23	1.49	2.69	12.81	0	0	58.11	RAB23	significant
CRYBG3	2.34	2.2	12.81	0	0	58.11	CRYBG3	significant
ZNF562	1.18	2.43	12.8	0	0	58.03	ZNF562	significant
HOMER1	1.62	1.45	12.8	0	0	58.01	HOMER1	significant
BBS10	1.21	1.82	12.8	0	0	57.99	BBS10	significant
DLD	1.05	5.1	12.79	0	0	57.91	DLD	significant
TOB2	1.02	3.95	12.79	0	0	57.89	TOB2	significant
FBXL4	1.08	1.99	12.79	0	0	57.89	FBXL4	significant
BRWD3	1.44	1.38	12.77	0	0	57.76	BRWD3	significant
TANC1	1.08	3.23	12.77	0	0	57.72	TANC1	significant
REV1	1.12	4.09	12.76	0	0	57.7	REV1	significant
IPO7	1.13	4.54	12.74	0	0	57.54	IPO7	significant
ZNF146	1.08	5.14	12.74	0	0	57.53	ZNF146	significant
UBE2W	1.05	3.16	12.74	0	0	57.49	UBE2W	significant
ARHGAP11B	1.35	2.5	12.73	0	0	57.43	ARHGAP11B	significant
OTUD4	1.19	3.33	12.72	0	0	57.34	OTUD4	significant
C6orf120	1.09	2.61	12.72	0	0	57.33	C6orf120	significant
DPY19L4	1.07	3.1	12.71	0	0	57.24	DPY19L4	significant
OSBPL11	1.14	2.91	12.71	0	0	57.23	OSBPL11	significant
TRIM23	1.07	1.36	12.7	0	0	57.2	TRIM23	significant
MGAT2	2.78	3.11	12.69	0	0	57.13	MGAT2	significant
FAM160A1	1.68	1.16	12.69	0	0	57.11	FAM160A1	significant
ZNF41	1.36	1.43	12.69	0	0	57.05	ZNF41	significant
RCOR1	1.22	3.71	12.68	0	0	57.05	RCOR1	significant
USP28	1.4	3.2	12.68	0	0	57.04	USP28	significant
ETV3	1.32	3.34	12.68	0	0	56.98	ETV3	significant
FBXL18	1.34	0.87	12.66	0	0	56.88	FBXL18	significant
DCUN1D1	1.31	3.83	12.65	0	0	56.78	DCUN1D1	significant
AHCTF1	1.09	4.07	12.65	0	0	56.78	AHCTF1	significant
ZNF654	1.09	1.64	12.65	0	0	56.78	ZNF654	significant
MTPN	1.05	5.68	12.65	0	0	56.76	MTPN	significant
NPAT	1.17	2.22	12.65	0	0	56.73	NPAT	significant
STAT3	1.01	5.87	12.64	0	0	56.72	STAT3	significant
PTAR1	1.19	2.34	12.64	0	0	56.71	PTAR1	significant
SMC5	1.12	3.34	12.63	0	0	56.64	SMC5	significant
SNTB2	1.09	1.99	12.63	0	0	56.63	SNTB2	significant
UTP20	1.34	1.84	12.63	0	0	56.62	UTP20	significant
INTS3	1.03	4.48	12.63	0	0	56.6	INTS3	significant
RBM23	1.01	5.35	12.62	0	0	56.55	RBM23	significant
TBC1D14	1.26	4.14	12.62	0	0	56.5	TBC1D14	significant
FOXN3	1.31	3.16	12.61	0	0	56.46	FOXN3	significant
MED14	1.13	4.14	12.61	0	0	56.45	MED14	significant
PBX2	1.02	4.89	12.59	0	0	56.3	PBX2	significant
SLC10A7	1.29	1.86	12.59	0	0	56.3	SLC10A7	significant
RSU1	1.15	5.18	12.59	0	0	56.29	RSU1	significant
RBM41	1.15	2.54	12.59	0	0	56.27	RBM41	significant
NSF	1.05	3.9	12.59	0	0	56.25	NSF	significant
ZNF217	1.51	3.42	12.59	0	0	56.24	ZNF217	significant
SLMAP	1.15	4.13	12.58	0	0	56.22	SLMAP	significant
MTM1	1.37	2.3	12.58	0	0	56.2	MTM1	significant
UBE2G1	1.09	4.39	12.58	0	0	56.15	UBE2G1	significant
HMGN4	1.41	5.2	12.56	0	0	56.05	HMGN4	significant
USP9X	1.12	4.15	12.56	0	0	55.99	USP9X	significant
WDR47	1.47	2.24	12.55	0	0	55.95	WDR47	significant
SPEN	1.28	4.54	12.55	0	0	55.9	SPEN	significant
AASDH	1.02	1.84	12.52	0	0	55.69	AASDH	significant
RNF6	1.06	3.74	12.52	0	0	55.68	RNF6	significant
POGZ	1.1	4.04	12.5	0	0	55.55	POGZ	significant
HMGCR	1.22	4.22	12.5	0	0	55.51	HMGCR	significant
ZNF324B	1.09	1.49	12.5	0	0	55.5	ZNF324B	significant
DCK	1.32	3.68	12.49	0	0	55.48	DCK	significant
MFN1	1.16	4.23	12.49	0	0	55.42	MFN1	significant
INPP4A	1.19	2.06	12.48	0	0	55.4	INPP4A	significant
LIN54	1.24	2.43	12.48	0	0	55.36	LIN54	significant
ZFX	1.05	2.9	12.47	0	0	55.31	ZFX	significant
SMYD4	1.01	1.85	12.47	0	0	55.31	SMYD4	significant
UBA2	1.06	6.23	12.47	0	0	55.3	UBA2	significant
MNT	1.09	2.97	12.47	0	0	55.29	MNT	significant
VPS37A	1.11	3.96	12.47	0	0	55.28	VPS37A	significant
CCDC121	1.4	0.44	12.46	0	0	55.23	CCDC121	significant
ZWILCH	1.02	3.88	12.46	0	0	55.16	ZWILCH	significant
MCM10	1.23	2.45	12.45	0	0	55.14	MCM10	significant
ESF1	1.23	2.88	12.45	0	0	55.12	ESF1	significant
FAM193A	1.1	2.89	12.45	0	0	55.12	FAM193A	significant
ERI2	1.17	3.29	12.45	0	0	55.11	ERI2	significant
RBBP4	1.28	6.52	12.45	0	0	55.1	RBBP4	significant
MARS2	1.38	1.62	12.45	0	0	55.08	MARS2	significant
MED17	1.14	3.84	12.44	0	0	55.03	MED17	significant
FBXL14	1.56	2.09	12.44	0	0	55	FBXL14	significant
TMEM192	1.41	2.05	12.43	0	0	54.94	TMEM192	significant
SMURF1	1.06	3.39	12.42	0	0	54.9	SMURF1	significant
NAF1	1.04	2.39	12.42	0	0	54.89	NAF1	significant
HIVEP2	1.22	2.14	12.42	0	0	54.89	HIVEP2	significant
APPL1	1.14	3.14	12.42	0	0	54.84	APPL1	significant
FAM156A	1.38	3.04	12.41	0	0	54.8	FAM156A	significant
MAP2K1	1.09	5.25	12.4	0	0	54.69	MAP2K1	significant
ZNF37A	1.08	1.71	12.39	0	0	54.66	ZNF37A	significant
VANGL1	1.16	2.78	12.39	0	0	54.65	VANGL1	significant
XPO7	1.02	4.28	12.39	0	0	54.64	XPO7	significant
MSH2	1.01	4.38	12.39	0	0	54.62	MSH2	significant
SYNGAP1	1.52	1.76	12.39	0	0	54.59	SYNGAP1	significant
ATXN7	1.22	2.1	12.38	0	0	54.54	ATXN7	significant
PPM1D	1.16	2.47	12.38	0	0	54.53	PPM1D	significant
PREPL	1.19	3.43	12.37	0	0	54.47	PREPL	significant
MON1B	1.01	3.6	12.37	0	0	54.45	MON1B	significant
HLCS	1.07	2.55	12.36	0	0	54.42	HLCS	significant
BRPF1	1.03	3.12	12.36	0	0	54.39	BRPF1	significant
XPC	1.11	3.54	12.35	0	0	54.3	XPC	significant
ESCO2	1.48	2.15	12.35	0	0	54.3	ESCO2	significant
ENTPD4	1.23	3.49	12.34	0	0	54.23	ENTPD4	significant
MYH9	1.16	7.44	12.34	0	0	54.22	MYH9	significant
RCHY1	1.07	3.36	12.34	0	0	54.21	RCHY1	significant
RREB1	1.12	3.15	12.34	0	0	54.19	RREB1	significant
TULP4	1.25	1.83	12.32	0	0	54.07	TULP4	significant
PHF8	1.29	2.99	12.32	0	0	54.05	PHF8	significant
ZNF17	1.14	1.4	12.31	0	0	53.96	ZNF17	significant
KDSR	1.15	4.53	12.31	0	0	53.94	KDSR	significant
NKTR	1.38	3.39	12.3	0	0	53.88	NKTR	significant
CEP76	1.1	2.24	12.29	0	0	53.82	CEP76	significant
HBP1	1	4.7	12.29	0	0	53.78	HBP1	significant
GNRHR2	1.34	0.16	12.28	0	0	53.74	GNRHR2	significant
ZBTB43	1.33	2.03	12.27	0	0	53.68	ZBTB43	significant
BRI3BP	1.07	3.28	12.27	0	0	53.64	BRI3BP	significant
ZSCAN20	1.2	-0.27	12.26	0	0	53.59	ZSCAN20	significant
MOSPD2	1.23	2.37	12.26	0	0	53.58	MOSPD2	significant
TTC33	1.28	2.16	12.26	0	0	53.54	TTC33	significant
TOPBP1	1.14	4.67	12.26	0	0	53.54	TOPBP1	significant
UBXN4	1.04	5.4	12.25	0	0	53.51	UBXN4	significant
KCTD18	1.16	2.56	12.25	0	0	53.49	KCTD18	significant
RBM7	1.13	3.75	12.24	0	0	53.41	RBM7	significant
ZCCHC14	1.13	2.63	12.24	0	0	53.38	ZCCHC14	significant
CKAP2L	1.41	2.51	12.24	0	0	53.36	CKAP2L	significant
KLHL36	1.06	3.55	12.23	0	0	53.34	KLHL36	significant
ATRN	1.21	3.27	12.22	0	0	53.24	ATRN	significant
PPP2R2A	1.08	4.88	12.22	0	0	53.19	PPP2R2A	significant
TMED10	1.02	7.27	12.21	0	0	53.18	TMED10	significant
QSER1	1.17	2.71	12.19	0	0	53	QSER1	significant
MMGT1	1.1	3.52	12.19	0	0	53	MMGT1	significant
POFUT1	1.08	3.97	12.19	0	0	52.96	POFUT1	significant
ZNF641	1.21	2.26	12.19	0	0	52.95	ZNF641	significant
CSPP1	1.15	1.96	12.18	0	0	52.94	CSPP1	significant
HPS5	1.1	2.69	12.18	0	0	52.89	HPS5	significant
ZC3H13	1.1	3.11	12.17	0	0	52.86	ZC3H13	significant
ZMIZ1	1.33	4.03	12.17	0	0	52.84	ZMIZ1	significant
ZNF281	1.23	2.13	12.17	0	0	52.81	ZNF281	significant
SLC35A5	1.12	3.89	12.16	0	0	52.75	SLC35A5	significant
TGOLN2	1.17	4.8	12.16	0	0	52.75	TGOLN2	significant
VPS4B	1.14	4.64	12.16	0	0	52.74	VPS4B	significant
CNTF	1.98	-2.25	12.16	0	0	52.71	CNTF	significant
ABCB10	1.02	2.79	12.15	0	0	52.7	ABCB10	significant
RMI1	1.2	2.97	12.15	0	0	52.68	RMI1	significant
ZBTB37	1.23	-0.49	12.15	0	0	52.67	ZBTB37	significant
STAG3L3	1.44	2.68	12.14	0	0	52.59	STAG3L3	significant
ZNF410	1.06	4.93	12.14	0	0	52.56	ZNF410	significant
SECISBP2L	1.27	2.07	12.13	0	0	52.5	SECISBP2L	significant
PHF6	1.16	3.3	12.13	0	0	52.48	PHF6	significant
GABPA	1.01	2.87	12.13	0	0	52.48	GABPA	significant
LRRC58	1.12	3.16	12.12	0	0	52.46	LRRC58	significant
UHRF1BP1	1.13	1.64	12.12	0	0	52.45	UHRF1BP1	significant
ZNF561	1.34	3.35	12.12	0	0	52.43	ZNF561	significant
SLC30A9	1.11	3.89	12.12	0	0	52.42	SLC30A9	significant
HOOK3	1.2	1.59	12.11	0	0	52.36	HOOK3	significant
PRKAB2	1.17	2.37	12.11	0	0	52.35	PRKAB2	significant
RB1CC1	1.08	3.46	12.11	0	0	52.33	RB1CC1	significant
ACBD5	1.2	3.23	12.1	0	0	52.24	ACBD5	significant
CLCN3	1.28	3.72	12.1	0	0	52.23	CLCN3	significant
KDM5B	1.4	4.06	12.1	0	0	52.22	KDM5B	significant
HACE1	1.29	1.91	12.1	0	0	52.22	HACE1	significant
GRWD1	1.03	4.28	12.09	0	0	52.21	GRWD1	significant
ULBP3	2.92	0.24	12.09	0	0	52.21	ULBP3	significant
CNNM4	1.19	2.79	12.09	0	0	52.21	CNNM4	significant
MFN2	1.1	5.44	12.09	0	0	52.2	MFN2	significant
GNA12	1.08	3.85	12.09	0	0	52.18	GNA12	significant
PLAGL2	1.27	3.1	12.08	0	0	52.12	PLAGL2	significant
TOPORS	1.05	2.89	12.08	0	0	52.1	TOPORS	significant
SASS6	1.12	2.22	12.07	0	0	52.05	SASS6	significant
TRIP12	1.17	4.89	12.07	0	0	52.01	TRIP12	significant
PPAT	1.14	2.68	12.07	0	0	51.98	PPAT	significant
OXSR1	1.03	3.88	12.07	0	0	51.97	OXSR1	significant
FBXO30	1.21	1.09	12.06	0	0	51.96	FBXO30	significant
PCDHGA12	3.05	-3.63	12.06	0	0	51.93	PCDHGA12	significant
SGPL1	1.02	4.32	12.06	0	0	51.92	SGPL1	significant
ZNF366	2.71	-3.46	12.06	0	0	51.9	ZNF366	significant
TJP1	1.26	4.41	12.05	0	0	51.86	TJP1	significant
NT5C1B	2.81	-2.81	12.05	0	0	51.83	NT5C1B	significant
PDP2	1.17	0.87	12.04	0	0	51.77	PDP2	significant
LCMT2	1.36	2.36	12.04	0	0	51.74	LCMT2	significant
ZNF778	1.18	0.64	12.03	0	0	51.72	ZNF778	significant
SMURF2	1.26	2.83	12.03	0	0	51.68	SMURF2	significant
NAB1	1.12	4.35	12.03	0	0	51.66	NAB1	significant
RANBP9	1	4.34	12.02	0	0	51.62	RANBP9	significant
PNPT1	1.08	3.43	12.02	0	0	51.61	PNPT1	significant
DIS3	1.07	3.51	12.01	0	0	51.51	DIS3	significant
NIN	1.1	2.93	12.01	0	0	51.5	NIN	significant
DLAT	1.13	3.51	12	0	0	51.46	DLAT	significant
RPS6KA5	2	1.42	11.99	0	0	51.4	RPS6KA5	significant
NEK1	1.17	1.2	11.98	0	0	51.29	NEK1	significant
SRPK1	1.05	4.4	11.98	0	0	51.29	SRPK1	significant
TJP2	1.11	4.97	11.98	0	0	51.27	TJP2	significant
TNKS	1.18	2.14	11.98	0	0	51.27	TNKS	significant
OTUD6B	1.06	2.33	11.97	0	0	51.23	OTUD6B	significant
GBE1	1.21	3.54	11.97	0	0	51.18	GBE1	significant
RAD21	1.13	6.26	11.96	0	0	51.14	RAD21	significant
CBWD3	1.25	4.3	11.95	0	0	51.01	CBWD3	significant
IKZF5	1.02	2.12	11.94	0	0	50.99	IKZF5	significant
LPP	1.3	2.49	11.94	0	0	50.99	LPP	significant
TIA1	1.04	5.11	11.94	0	0	50.95	TIA1	significant
MTRR	1.13	3.69	11.94	0	0	50.94	MTRR	significant
FAM168A	1.16	2.9	11.93	0	0	50.91	FAM168A	significant
SLC25A24	1.37	3.95	11.93	0	0	50.85	SLC25A24	significant
PKD1	1.33	4.3	11.92	0	0	50.83	PKD1	significant
YES1	1.07	4.28	11.92	0	0	50.77	YES1	significant
COMMD2	1.12	4.45	11.92	0	0	50.76	COMMD2	significant
ABI1	1.13	4.96	11.91	0	0	50.75	ABI1	significant
APPL2	1.21	4.25	11.91	0	0	50.69	APPL2	significant
NCAPD2	1.09	5.12	11.9	0	0	50.63	NCAPD2	significant
DTL	1.08	3.95	11.89	0	0	50.58	DTL	significant
PPFIBP1	1.43	3.63	11.89	0	0	50.57	PPFIBP1	significant
KIF1C	1.12	4.99	11.89	0	0	50.53	KIF1C	significant
IMPG1	3.37	-4.51	11.87	0	0	50.41	IMPG1	significant
USP14	1.04	4.74	11.87	0	0	50.41	USP14	significant
MSTO2P	1.93	0	11.87	0	0	50.37	MSTO2P	significant
KCTD7	1.26	0.95	11.87	0	0	50.35	KCTD7	significant
SLK	1.2	4	11.86	0	0	50.31	SLK	significant
ATAD2	1.16	4.33	11.86	0	0	50.28	ATAD2	significant
LANCL1	1.17	3.27	11.86	0	0	50.28	LANCL1	significant
FOXN2	1.19	1.98	11.86	0	0	50.27	FOXN2	significant
LIN52	1	2.73	11.85	0	0	50.24	LIN52	significant
KIF16B	1.43	2.37	11.85	0	0	50.23	KIF16B	significant
USP1	1.05	4.81	11.85	0	0	50.22	USP1	significant
FBXL3	1.04	3.85	11.85	0	0	50.2	FBXL3	significant
ZBTB5	1	2.71	11.84	0	0	50.14	ZBTB5	significant
BCL7A	1.49	2.33	11.84	0	0	50.13	BCL7A	significant
CPNE3	1.09	4.49	11.84	0	0	50.13	CPNE3	significant
C7orf25	1.23	0.79	11.83	0	0	50.07	C7orf25	significant
SIRT1	1.21	2.59	11.83	0	0	50.06	SIRT1	significant
KIF20B	1.26	2.56	11.83	0	0	50.05	KIF20B	significant
GOPC	1.03	3.4	11.82	0	0	50.01	GOPC	significant
BDP1	1.05	2.49	11.81	0	0	49.92	BDP1	significant
NEK7	1.13	3.77	11.81	0	0	49.89	NEK7	significant
PRR11	1.16	3.52	11.81	0	0	49.89	PRR11	significant
LRRC40	1.18	2.74	11.8	0	0	49.83	LRRC40	significant
DBF4B	1.16	2.38	11.78	0	0	49.67	DBF4B	significant
HECTD1	1.02	5.4	11.78	0	0	49.63	HECTD1	significant
SLC39A6	1.42	4.75	11.77	0	0	49.57	SLC39A6	significant
XRCC2	1.19	1.27	11.76	0	0	49.54	XRCC2	significant
SRFBP1	1.07	2.1	11.76	0	0	49.49	SRFBP1	significant
SLC41A1	1.12	3.33	11.75	0	0	49.45	SLC41A1	significant
MED12	1.14	3.59	11.75	0	0	49.42	MED12	significant
ARL5B	1.24	2.62	11.75	0	0	49.42	ARL5B	significant
ZBTB33	1.04	3.02	11.75	0	0	49.39	ZBTB33	significant
DBR1	1.03	3.45	11.74	0	0	49.38	DBR1	significant
ALS2	1.02	2.18	11.73	0	0	49.26	ALS2	significant
SLC36A1	1.2	1.7	11.72	0	0	49.2	SLC36A1	significant
TMEM39A	1.05	3.71	11.72	0	0	49.18	TMEM39A	significant
ATP11A	1.68	2.69	11.71	0	0	49.13	ATP11A	significant
ZNF124	1.47	0.99	11.71	0	0	49.08	ZNF124	significant
VAPA	1.05	7.23	11.7	0	0	49.06	VAPA	significant
CENPE	1.27	2.12	11.7	0	0	49.03	CENPE	significant
NCOA3	1.09	3.31	11.7	0	0	49.02	NCOA3	significant
COG6	1.24	2.61	11.7	0	0	49.01	COG6	significant
MCPH1	1.06	2.83	11.69	0	0	48.98	MCPH1	significant
PRKD3	1.19	2.83	11.69	0	0	48.96	PRKD3	significant
LRCH1	1.18	2	11.68	0	0	48.9	LRCH1	significant
TRUB1	1.18	2.79	11.68	0	0	48.83	TRUB1	significant
DAG1	1.1	4.9	11.67	0	0	48.81	DAG1	significant
FLCN	1.02	3.37	11.67	0	0	48.75	FLCN	significant
CLIP1	1.22	4.73	11.66	0	0	48.73	CLIP1	significant
RAP2A	1.1	2.72	11.66	0	0	48.71	RAP2A	significant
NEDD1	1.23	3.29	11.66	0	0	48.69	NEDD1	significant
RAB10	1.07	6.48	11.65	0	0	48.6	RAB10	significant
WDTC1	1.1	4.43	11.63	0	0	48.48	WDTC1	significant
CEP250	1.25	4.03	11.62	0	0	48.41	CEP250	significant
LYSMD3	1.14	2.26	11.62	0	0	48.41	LYSMD3	significant
LMAN1	1.1	4.85	11.62	0	0	48.4	LMAN1	significant
PCF11	1.07	4	11.62	0	0	48.4	PCF11	significant
TUBA1B	1.1	9.96	11.62	0	0	48.39	TUBA1B	significant
MCM8	1.36	2.97	11.61	0	0	48.33	MCM8	significant
INE1	1.56	-0.02	11.61	0	0	48.29	INE1	significant
KIF18B	1.16	3.42	11.6	0	0	48.22	KIF18B	significant
TTBK2	1.18	0.67	11.59	0	0	48.17	TTBK2	significant
TOM1L1	1.3	4.22	11.59	0	0	48.15	TOM1L1	significant
CTNND1	1.18	6.56	11.59	0	0	48.1	CTNND1	significant
LLGL1	1.15	3.63	11.58	0	0	48.03	LLGL1	significant
RNFT1	1.33	3.03	11.57	0	0	48.01	RNFT1	significant
ANO6	1.1	3.44	11.57	0	0	48	ANO6	significant
IDH3A	1.07	5.32	11.57	0	0	47.99	IDH3A	significant
HIF1A	1.43	5.87	11.56	0	0	47.9	HIF1A	significant
NPHP3	1.22	2.35	11.56	0	0	47.87	NPHP3	significant
SNRNP48	1.04	2.33	11.55	0	0	47.85	SNRNP48	significant
DNA2	1.22	2.06	11.55	0	0	47.82	DNA2	significant
KLF3	1.11	4.54	11.55	0	0	47.82	KLF3	significant
ANKRD27	1.02	3.57	11.54	0	0	47.75	ANKRD27	significant
NLN	1.19	2.53	11.54	0	0	47.72	NLN	significant
CSGALNACT2	1.1	2.45	11.54	0	0	47.71	CSGALNACT2	significant
OPHN1	1.53	0.31	11.54	0	0	47.7	OPHN1	significant
ZFP1	1.01	1.98	11.53	0	0	47.66	ZFP1	significant
ZNF720	1.06	3.06	11.53	0	0	47.66	ZNF720	significant
HEATR6	1.07	2.71	11.52	0	0	47.61	HEATR6	significant
CTNNB1	1.17	6.56	11.52	0	0	47.6	CTNNB1	significant
PCDHGA9	2.93	-2.88	11.52	0	0	47.58	PCDHGA9	significant
FAM161B	-1.57	1.67	-11.52	0	0	47.56	FAM161B	significant
TAF1B	1.06	3.03	11.51	0	0	47.52	TAF1B	significant
STAU2	1.03	3.9	11.51	0	0	47.49	STAU2	significant
TTC5	1.09	2.61	11.51	0	0	47.47	TTC5	significant
PDZD8	1.4	2.37	11.51	0	0	47.46	PDZD8	significant
LSM14B	1	4.84	11.5	0	0	47.43	LSM14B	significant
OCRL	1.01	3.14	11.5	0	0	47.43	OCRL	significant
CIT	1.14	2.92	11.5	0	0	47.41	CIT	significant
XRN1	1.15	2.73	11.5	0	0	47.39	XRN1	significant
PCMTD2	1.2	3.97	11.49	0	0	47.37	PCMTD2	significant
ALAD	1.02	4.06	11.49	0	0	47.36	ALAD	significant
MBTPS2	1.08	2.14	11.49	0	0	47.34	MBTPS2	significant
MEX3C	1.13	3.66	11.49	0	0	47.32	MEX3C	significant
ESPL1	1.13	3.07	11.49	0	0	47.31	ESPL1	significant
TIFA	1.33	3.16	11.49	0	0	47.3	TIFA	significant
BMPR2	1.05	2.65	11.48	0	0	47.26	BMPR2	significant
USP53	1.32	2.63	11.48	0	0	47.25	USP53	significant
PPP4R2	1.11	3.87	11.47	0	0	47.22	PPP4R2	significant
ZNF616	1.07	1.26	11.47	0	0	47.2	ZNF616	significant
TTC3	1.16	4.47	11.47	0	0	47.19	TTC3	significant
RFX7	1.17	1.38	11.46	0	0	47.08	RFX7	significant
EEA1	1.26	1.85	11.45	0	0	47.04	EEA1	significant
SNX4	1	4.19	11.45	0	0	47.03	SNX4	significant
RRM2	1.21	6.14	11.43	0	0	46.87	RRM2	significant
REEP3	1.07	3.59	11.43	0	0	46.84	REEP3	significant
UBN2	1	0.9	11.43	0	0	46.84	UBN2	significant
RAB30	1.51	0.63	11.43	0	0	46.83	RAB30	significant
PIAS2	1.22	2.4	11.43	0	0	46.83	PIAS2	significant
FASTKD5	1.03	3.02	11.42	0	0	46.81	FASTKD5	significant
DHTKD1	1.19	3.16	11.42	0	0	46.79	DHTKD1	significant
SOCS6	1.26	2.7	11.42	0	0	46.78	SOCS6	significant
ATP7A	1.31	0.77	11.42	0	0	46.75	ATP7A	significant
EXT1	1.4	5.07	11.41	0	0	46.72	EXT1	significant
MKI67	1.12	4.79	11.41	0	0	46.7	MKI67	significant
AP4E1	1.06	1.36	11.39	0	0	46.57	AP4E1	significant
SSX2IP	1.21	3.14	11.39	0	0	46.52	SSX2IP	significant
NPHP4	1.08	1.94	11.39	0	0	46.5	NPHP4	significant
CENPBD1	1.52	2	11.38	0	0	46.49	CENPBD1	significant
MTBP	1.25	2.01	11.38	0	0	46.49	MTBP	significant
ZFYVE9	1.29	2.27	11.37	0	0	46.38	ZFYVE9	significant
ANKRD46	1.07	2.59	11.37	0	0	46.37	ANKRD46	significant
ZNF627	1.14	2.17	11.37	0	0	46.36	ZNF627	significant
DVL3	1	5.24	11.37	0	0	46.35	DVL3	significant
PHC3	1.21	2.49	11.36	0	0	46.33	PHC3	significant
CREBZF	1.19	4.05	11.35	0	0	46.22	CREBZF	significant
DEPDC1	1.16	2.66	11.35	0	0	46.22	DEPDC1	significant
FIGNL1	1.19	3.33	11.35	0	0	46.21	FIGNL1	significant
FAM83D	1.38	4.52	11.33	0	0	46.06	FAM83D	significant
TNFRSF10A	1.33	2.76	11.32	0	0	46	TNFRSF10A	significant
ARHGAP21	1.19	3.97	11.32	0	0	45.98	ARHGAP21	significant
ZNF70	1.21	-0.55	11.32	0	0	45.98	ZNF70	significant
USP6NL	1.14	2.95	11.32	0	0	45.95	USP6NL	significant
KSR1	1.87	3.38	11.31	0	0	45.94	KSR1	significant
FOXO3	1.01	3.48	11.31	0	0	45.92	FOXO3	significant
IMPA1	1.06	3.23	11.31	0	0	45.91	IMPA1	significant
CMTM1	1.7	0.03	11.31	0	0	45.91	CMTM1	significant
DEK	1.07	6.66	11.31	0	0	45.9	DEK	significant
CORO1C	1.01	5.44	11.31	0	0	45.9	CORO1C	significant
SP4	1.24	0.72	11.31	0	0	45.88	SP4	significant
ARL6IP6	1.19	4.52	11.31	0	0	45.88	ARL6IP6	significant
LRCH3	1.1	3.55	11.3	0	0	45.83	LRCH3	significant
ALG12	1.22	3.66	11.29	0	0	45.77	ALG12	significant
GPAM	1.04	1.09	11.28	0	0	45.7	GPAM	significant
RNF138	1	3.75	11.28	0	0	45.65	RNF138	significant
TET2	1.32	1.84	11.27	0	0	45.62	TET2	significant
PICALM	1.08	5.79	11.27	0	0	45.62	PICALM	significant
DLEU2L	2.41	-3.86	11.27	0	0	45.62	DLEU2L	significant
KCTD9	1.13	3.74	11.27	0	0	45.6	KCTD9	significant
NFKB1	1.18	4.49	11.27	0	0	45.58	NFKB1	significant
SGK3	1.17	2.04	11.26	0	0	45.48	SGK3	significant
PCDHGB7	2.81	-2.21	11.26	0	0	45.47	PCDHGB7	significant
MYO1D	1.21	4.5	11.25	0	0	45.47	MYO1D	significant
MTMR9	1.04	0.94	11.25	0	0	45.45	MTMR9	significant
NDST1	1.3	3.72	11.25	0	0	45.41	NDST1	significant
DHX35	1.06	2.59	11.24	0	0	45.36	DHX35	significant
CLINT1	1.19	5.33	11.24	0	0	45.35	CLINT1	significant
WASF2	1.15	5.27	11.24	0	0	45.34	WASF2	significant
ZBTB38	1.61	3.25	11.24	0	0	45.31	ZBTB38	significant
STAG3L2	1.38	1.86	11.23	0	0	45.27	STAG3L2	significant
DMTF1	1.02	4.29	11.22	0	0	45.2	DMTF1	significant
UBA6	1.33	3.69	11.22	0	0	45.19	UBA6	significant
SCRN3	1.06	3.22	11.21	0	0	45.15	SCRN3	significant
ZNF180	1.01	1.97	11.21	0	0	45.09	ZNF180	significant
DAAM1	1.53	3.65	11.21	0	0	45.08	DAAM1	significant
ALG10B	1.32	0.9	11.21	0	0	45.07	ALG10B	significant
ALKBH8	1.04	0.88	11.2	0	0	45.05	ALKBH8	significant
PUS7	1.04	2.87	11.17	0	0	44.84	PUS7	significant
SMARCC1	1.06	4.4	11.17	0	0	44.83	SMARCC1	significant
ZNF436	1.23	2.88	11.17	0	0	44.83	ZNF436	significant
RAB11FIP1	2.05	3.19	11.17	0	0	44.77	RAB11FIP1	significant
LDLRAD2	-2.21	0.22	-11.17	0	0	44.77	LDLRAD2	significant
DIP2B	1.21	3.07	11.17	0	0	44.76	DIP2B	significant
ZNF181	1.13	1.93	11.16	0	0	44.72	ZNF181	significant
PLXNA3	1.53	3.77	11.16	0	0	44.71	PLXNA3	significant
SUCLA2	1.04	4.17	11.16	0	0	44.69	SUCLA2	significant
SETD7	1.16	3.1	11.15	0	0	44.64	SETD7	significant
MAP7	1.25	3.86	11.15	0	0	44.61	MAP7	significant
EIF2AK2	1.08	3.62	11.14	0	0	44.55	EIF2AK2	significant
ZNF624	1.02	-0.01	11.14	0	0	44.53	ZNF624	significant
VEZF1	1.16	4.06	11.13	0	0	44.51	VEZF1	significant
MBTD1	1.01	2.21	11.13	0	0	44.5	MBTD1	significant
FBXO34	1.08	3.98	11.13	0	0	44.5	FBXO34	significant
SHANK3	1.17	0.94	11.13	0	0	44.48	SHANK3	significant
ZNF225	1.18	0.28	11.13	0	0	44.45	ZNF225	significant
MEF2A	1.21	3.49	11.12	0	0	44.44	MEF2A	significant
MTMR12	1.22	3.11	11.12	0	0	44.43	MTMR12	significant
AFF1	1.14	2.96	11.12	0	0	44.37	AFF1	significant
KLHL8	1.13	1.84	11.11	0	0	44.36	KLHL8	significant
STAG1	1.17	3.7	11.11	0	0	44.35	STAG1	significant
C5orf51	1.05	2.99	11.11	0	0	44.32	C5orf51	significant
BMPR1A	1.27	1.86	11.1	0	0	44.25	BMPR1A	significant
SPATA5	1.01	0.52	11.1	0	0	44.24	SPATA5	significant
KIAA2026	1.24	2.39	11.1	0	0	44.22	KIAA2026	significant
GCC2	1.17	2.6	11.09	0	0	44.2	GCC2	significant
LIMS1	1.01	4.17	11.08	0	0	44.06	LIMS1	significant
CALU	1.1	5.53	11.07	0	0	44.05	CALU	significant
CCT6P1	1.26	1.15	11.07	0	0	44.04	CCT6P1	significant
PLEKHA1	1.28	4.25	11.07	0	0	44.02	PLEKHA1	significant
LBR	1.01	4.52	11.06	0	0	43.96	LBR	significant
SKAP2	1.08	3.21	11.06	0	0	43.95	SKAP2	significant
TRIM25	1.12	3.86	11.06	0	0	43.93	TRIM25	significant
HMMR	1.23	3.34	11.05	0	0	43.87	HMMR	significant
INO80D	1.1	0.66	11.05	0	0	43.82	INO80D	significant
RNF44	1.12	4.1	11.03	0	0	43.73	RNF44	significant
VPS36	1.04	3.58	11.03	0	0	43.72	VPS36	significant
TM7SF3	1.21	5.7	11.03	0	0	43.72	TM7SF3	significant
AASDHPPT	1.02	3.46	11.03	0	0	43.72	AASDHPPT	significant
IKZF4	1.14	0.77	11.03	0	0	43.69	IKZF4	significant
ACAP2	1.24	3.51	11.03	0	0	43.69	ACAP2	significant
TSSK6	1.27	0.13	11.03	0	0	43.67	TSSK6	significant
NRIP1	1.57	2.52	11.02	0	0	43.61	NRIP1	significant
ITPR3	1.41	4.71	10.99	0	0	43.41	ITPR3	significant
PXK	1.09	2.55	10.99	0	0	43.41	PXK	significant
ATP2B1	1.37	3.32	10.99	0	0	43.37	ATP2B1	significant
KIF21A	1.27	3.27	10.98	0	0	43.31	KIF21A	significant
CCNYL1	1.25	2.93	10.98	0	0	43.29	CCNYL1	significant
URB1	1.14	2.42	10.97	0	0	43.25	URB1	significant
USP49	1.25	0.43	10.97	0	0	43.25	USP49	significant
SGMS1	1	3.29	10.97	0	0	43.2	SGMS1	significant
ZDHHC8	1.12	3.88	10.96	0	0	43.17	ZDHHC8	significant
TMOD3	1.14	4.16	10.96	0	0	43.17	TMOD3	significant
ZNF713	1.3	0.25	10.96	0	0	43.13	ZNF713	significant
EHD4	1.03	4.14	10.95	0	0	43.09	EHD4	significant
PHLPP2	1.31	-0.08	10.95	0	0	43.08	PHLPP2	significant
TAS2R5	2.86	-2.61	10.94	0	0	42.99	TAS2R5	significant
ZFP41	1.11	1.75	10.94	0	0	42.99	ZFP41	significant
HIVEP1	1.23	2.83	10.94	0	0	42.95	HIVEP1	significant
SWAP70	1.06	3.68	10.92	0	0	42.83	SWAP70	significant
UHRF1BP1L	1.02	2.23	10.92	0	0	42.8	UHRF1BP1L	significant
ZNF449	1.01	0.55	10.91	0	0	42.77	ZNF449	significant
SAMD8	1.09	2.33	10.9	0	0	42.68	SAMD8	significant
LMBRD2	1.15	1.49	10.9	0	0	42.64	LMBRD2	significant
ZDHHC9	1.12	3.81	10.88	0	0	42.53	ZDHHC9	significant
MAFG	1.1	2.97	10.88	0	0	42.51	MAFG	significant
PAK1	1.04	4.89	10.88	0	0	42.49	PAK1	significant
EXOG	1.12	1.8	10.87	0	0	42.46	EXOG	significant
ZNF558	1.25	2.8	10.86	0	0	42.4	ZNF558	significant
KRAS	1.01	3.42	10.86	0	0	42.37	KRAS	significant
PANK1	1.36	1.76	10.86	0	0	42.35	PANK1	significant
NBPF11	1.09	1.99	10.86	0	0	42.35	NBPF11	significant
C1GALT1	1.36	3.23	10.86	0	0	42.34	C1GALT1	significant
PRKAA1	1.1	3.95	10.85	0	0	42.32	PRKAA1	significant
MANBA	1.12	3.22	10.85	0	0	42.32	MANBA	significant
BBS4	1.02	2.86	10.85	0	0	42.3	BBS4	significant
CHSY1	1.15	3.37	10.85	0	0	42.28	CHSY1	significant
DUSP16	1.11	3	10.85	0	0	42.26	DUSP16	significant
MTX3	1.07	2.17	10.84	0	0	42.23	MTX3	significant
SLC31A1	1.02	3.72	10.84	0	0	42.19	SLC31A1	significant
TRIOBP	1.12	4.97	10.83	0	0	42.17	TRIOBP	significant
ZNF235	1.34	0.4	10.83	0	0	42.1	ZNF235	significant
SLC25A36	1.09	4.34	10.83	0	0	42.1	SLC25A36	significant
HFE	1.56	1.7	10.81	0	0	42.01	HFE	significant
MAN2A1	1.06	3.48	10.79	0	0	41.86	MAN2A1	significant
KIAA1958	1.23	0.02	10.79	0	0	41.82	KIAA1958	significant
FEM1B	1.04	3.84	10.79	0	0	41.8	FEM1B	significant
UNC119B	1.17	3.17	10.78	0	0	41.77	UNC119B	significant
PDXDC1	1.15	5.29	10.77	0	0	41.7	PDXDC1	significant
JRKL	1.3	2.32	10.77	0	0	41.69	JRKL	significant
SIX5	1.31	3.04	10.76	0	0	41.59	SIX5	significant
SERINC5	1.29	3.41	10.76	0	0	41.59	SERINC5	significant
RAD52	1.14	2.18	10.76	0	0	41.57	RAD52	significant
CDKL5	1.41	-0.06	10.76	0	0	41.56	CDKL5	significant
NSUN3	1.01	2.13	10.75	0	0	41.53	NSUN3	significant
HIPK2	1.4	1.28	10.75	0	0	41.5	HIPK2	significant
DHX40	1.06	3.99	10.75	0	0	41.47	DHX40	significant
DSG2	1.43	5.06	10.74	0	0	41.44	DSG2	significant
SLC35F5	1.13	4.27	10.74	0	0	41.43	SLC35F5	significant
ZNF184	1.06	2.1	10.74	0	0	41.42	ZNF184	significant
FCHO2	1.11	2.79	10.74	0	0	41.42	FCHO2	significant
ZADH2	1	3.46	10.73	0	0	41.39	ZADH2	significant
BRMS1L	1.19	2.59	10.73	0	0	41.34	BRMS1L	significant
B3GNT2	1.15	3.76	10.71	0	0	41.2	B3GNT2	significant
PLCG1	1.17	4.95	10.71	0	0	41.17	PLCG1	significant
MEGF8	1.09	2.43	10.71	0	0	41.16	MEGF8	significant
CEP152	1.08	1.23	10.7	0	0	41.12	CEP152	significant
ZNF587	1.32	2.09	10.69	0	0	41.04	ZNF587	significant
LNX2	1.07	2.71	10.68	0	0	40.97	LNX2	significant
POLQ	1.2	2.1	10.68	0	0	40.96	POLQ	significant
NOS1AP	2.28	-0.74	10.67	0	0	40.89	NOS1AP	significant
AKAP1	1.09	4.5	10.66	0	0	40.84	AKAP1	significant
PPIL4	1	3.8	10.66	0	0	40.82	PPIL4	significant
ARL13B	1.48	2.29	10.65	0	0	40.77	ARL13B	significant
ACVR1	1.1	3.69	10.65	0	0	40.75	ACVR1	significant
CCDC126	1	2.09	10.65	0	0	40.73	CCDC126	significant
ALDH6A1	1.23	2.31	10.64	0	0	40.66	ALDH6A1	significant
KIF23	1.05	4.37	10.64	0	0	40.65	KIF23	significant
ZNF280C	1.34	0.47	10.63	0	0	40.61	ZNF280C	significant
SLC25A30	1.13	1.69	10.63	0	0	40.59	SLC25A30	significant
E2F7	1.55	2.16	10.62	0	0	40.54	E2F7	significant
ACADSB	1.34	1.35	10.62	0	0	40.51	ACADSB	significant
SIPA1L3	1.24	3.55	10.62	0	0	40.47	SIPA1L3	significant
PPP2R1B	1.06	2.86	10.61	0	0	40.45	PPP2R1B	significant
USP54	1.47	3.13	10.61	0	0	40.41	USP54	significant
PIGY	6.48	1.05	10.6	0	0	40.36	PIGY	significant
RRM2B	1.04	2.79	10.58	0	0	40.23	RRM2B	significant
SLC23A2	1.14	2.14	10.58	0	0	40.21	SLC23A2	significant
TTC8	1.03	3.15	10.58	0	0	40.2	TTC8	significant
TBCCD1	1.05	3.32	10.58	0	0	40.17	TBCCD1	significant
PIAS3	1.31	4.98	10.57	0	0	40.15	PIAS3	significant
GOLIM4	1.5	3.9	10.57	0	0	40.14	GOLIM4	significant
ASCC3	1.01	3.89	10.57	0	0	40.14	ASCC3	significant
RB1	1.35	4.14	10.57	0	0	40.13	RB1	significant
NT5C2	1.01	5.02	10.56	0	0	40.02	NT5C2	significant
MORC3	1.17	3.53	10.55	0	0	39.97	MORC3	significant
PGM2	1.37	4.74	10.54	0	0	39.91	PGM2	significant
ATP2C1	1.12	6.12	10.54	0	0	39.85	ATP2C1	significant
SLC36A4	1.3	1.78	10.53	0	0	39.83	SLC36A4	significant
YEATS2	1.11	3.88	10.52	0	0	39.71	YEATS2	significant
ZNF319	1.08	1.77	10.51	0	0	39.65	ZNF319	significant
TMEM106B	1.02	3.53	10.5	0	0	39.57	TMEM106B	significant
BEND3	1.04	0.61	10.5	0	0	39.54	BEND3	significant
BACE1	1.15	2.71	10.49	0	0	39.47	BACE1	significant
APAF1	1.12	2.58	10.49	0	0	39.47	APAF1	significant
BTBD8	2.52	-2.92	10.48	0	0	39.45	BTBD8	significant
FGD4	1.15	1.24	10.48	0	0	39.42	FGD4	significant
LIG4	1.12	1.49	10.48	0	0	39.41	LIG4	significant
AHR	1.36	3.55	10.47	0	0	39.36	AHR	significant
RFX5	1.11	4.44	10.47	0	0	39.33	RFX5	significant
MAPK6	1.25	4.22	10.46	0	0	39.28	MAPK6	significant
MTHFR	1.08	2.39	10.46	0	0	39.25	MTHFR	significant
TAPT1	1.03	2.81	10.46	0	0	39.24	TAPT1	significant
ASAH2	1.37	-1.47	10.45	0	0	39.23	ASAH2	significant
RAPH1	1.19	2.06	10.45	0	0	39.22	RAPH1	significant
FNDC3A	1.24	2.92	10.45	0	0	39.22	FNDC3A	significant
ZNF678	1.02	0.76	10.45	0	0	39.16	ZNF678	significant
FAM172A	1.02	2.29	10.44	0	0	39.15	FAM172A	significant
RBBP9	1.04	2.98	10.43	0	0	39.06	RBBP9	significant
MAP3K9	1.31	1.15	10.43	0	0	39.04	MAP3K9	significant
DLG1	1.09	4.86	10.43	0	0	39.02	DLG1	significant
NBPF15	1.03	2.95	10.43	0	0	39.02	NBPF15	significant
ZBTB7B	1.12	5.02	10.41	0	0	38.92	ZBTB7B	significant
RERE	1.05	4.02	10.41	0	0	38.91	RERE	significant
ZNF169	1.14	0.21	10.41	0	0	38.9	ZNF169	significant
THTPA	1.16	2.64	10.41	0	0	38.89	THTPA	significant
ALG11	1.05	1.65	10.41	0	0	38.89	ALG11	significant
CENPF	1.21	5.61	10.41	0	0	38.87	CENPF	significant
ABHD2	1.47	3.73	10.4	0	0	38.79	ABHD2	significant
CA5B	1.16	1.09	10.4	0	0	38.79	CA5B	significant
DUSP18	1.07	1.53	10.39	0	0	38.77	DUSP18	significant
CCNJ	1.16	1.1	10.39	0	0	38.74	CCNJ	significant
SENP7	1.23	2	10.39	0	0	38.74	SENP7	significant
SLC35A3	1.33	3.2	10.38	0	0	38.64	SLC35A3	significant
UNKL	1.18	2.41	10.38	0	0	38.64	UNKL	significant
MRI1	1.04	3.73	10.37	0	0	38.6	MRI1	significant
TBC1D8	1.32	3.66	10.37	0	0	38.56	TBC1D8	significant
RASA2	1.06	2.37	10.36	0	0	38.52	RASA2	significant
BCL2L11	1	3.53	10.36	0	0	38.51	BCL2L11	significant
LIMK2	1.02	5.5	10.36	0	0	38.49	LIMK2	significant
PPARA	1.09	1.87	10.36	0	0	38.49	PPARA	significant
SLC4A7	1.49	1.32	10.35	0	0	38.4	SLC4A7	significant
ZKSCAN3	1.15	0.56	10.34	0	0	38.38	ZKSCAN3	significant
TBCEL	1.12	1.34	10.33	0	0	38.32	TBCEL	significant
NBPF1	1.05	3.18	10.33	0	0	38.3	NBPF1	significant
TMEM33	1.07	4.01	10.32	0	0	38.17	TMEM33	significant
RNF19A	1.21	4.21	10.31	0	0	38.16	RNF19A	significant
GPR180	1.02	1.42	10.31	0	0	38.1	GPR180	significant
ITPR2	1.39	0.92	10.31	0	0	38.09	ITPR2	significant
HSPA13	1.03	2.9	10.3	0	0	38.08	HSPA13	significant
CMIP	1.15	5.05	10.3	0	0	38.06	CMIP	significant
SLC12A6	1.54	2.96	10.3	0	0	38.02	SLC12A6	significant
E2F8	1.46	2.72	10.28	0	0	37.87	E2F8	significant
CDC42BPG	1.11	3.49	10.27	0	0	37.82	CDC42BPG	significant
ZNF395	1.14	3.92	10.27	0	0	37.8	ZNF395	significant
RNF141	1.05	4.15	10.26	0	0	37.78	RNF141	significant
ADAM9	1.26	5.05	10.26	0	0	37.76	ADAM9	significant
CPEB4	1.4	1.73	10.25	0	0	37.69	CPEB4	significant
AGFG1	1.1	5.05	10.25	0	0	37.67	AGFG1	significant
GPD2	1.02	4.07	10.25	0	0	37.65	GPD2	significant
ARID5B	1.13	2.89	10.25	0	0	37.64	ARID5B	significant
TUBB1	2.51	-4.86	10.24	0	0	37.63	TUBB1	significant
SGMS2	1.33	2.44	10.24	0	0	37.62	SGMS2	significant
SLC5A3	1.12	1.96	10.24	0	0	37.61	SLC5A3	significant
KDM6B	1.13	2.8	10.24	0	0	37.58	KDM6B	significant
SERAC1	1.06	1.55	10.23	0	0	37.55	SERAC1	significant
NEO1	1.52	3.6	10.23	0	0	37.5	NEO1	significant
ASB16	1.42	-1.43	10.22	0	0	37.42	ASB16	significant
LMLN	1.21	1.21	10.22	0	0	37.41	LMLN	significant
TMEM135	1.1	2.19	10.2	0	0	37.31	TMEM135	significant
ARHGAP19	1.01	2.06	10.2	0	0	37.3	ARHGAP19	significant
IPMK	1.13	1.51	10.2	0	0	37.29	IPMK	significant
KIAA0232	1.02	2.15	10.19	0	0	37.23	KIAA0232	significant
AP1S3	1.53	1.83	10.19	0	0	37.2	AP1S3	significant
NIPAL1	1.42	1.28	10.16	0	0	37.02	NIPAL1	significant
CCDC82	1.12	3.36	10.14	0	0	36.81	CCDC82	significant
MBOAT1	2	2.13	10.14	0	0	36.81	MBOAT1	significant
MASP2	2.18	-2.54	10.13	0	0	36.8	MASP2	significant
ANKHD1-EIF4EBP3	1.04	3.08	10.13	0	0	36.76	ANKHD1-EIF4EBP3	significant
PTPN14	1.09	2.17	10.12	0	0	36.72	PTPN14	significant
RAD51AP1	1.09	3.79	10.12	0	0	36.66	RAD51AP1	significant
MBLAC2	1.29	0.66	10.11	0	0	36.58	MBLAC2	significant
CEP170	1.07	3.04	10.1	0	0	36.56	CEP170	significant
ZNF518A	1.26	1.6	10.1	0	0	36.54	ZNF518A	significant
DOT1L	1.02	3.12	10.1	0	0	36.52	DOT1L	significant
METAP1	1.06	5.02	10.1	0	0	36.52	METAP1	significant
SLC11A2	1.03	4.01	10.09	0	0	36.49	SLC11A2	significant
ITGAV	1.18	4.25	10.09	0	0	36.46	ITGAV	significant
ZBTB47	1	1.88	10.08	0	0	36.41	ZBTB47	significant
SESTD1	1.55	3.44	10.08	0	0	36.39	SESTD1	significant
ANKRD50	1.32	1.9	10.08	0	0	36.35	ANKRD50	significant
SLC30A1	1.05	3.05	10.07	0	0	36.34	SLC30A1	significant
TRAM2	1.17	2.24	10.07	0	0	36.33	TRAM2	significant
CHD6	1.19	2.57	10.07	0	0	36.29	CHD6	significant
LRP6	1.17	1.65	10.06	0	0	36.25	LRP6	significant
RALGAPA2	1.43	2.55	10.06	0	0	36.25	RALGAPA2	significant
RAB3D	1.26	3.51	10.06	0	0	36.22	RAB3D	significant
LRRCC1	1.17	2.82	10.06	0	0	36.21	LRRCC1	significant
SLC7A5P1	3.08	-1.84	10.05	0	0	36.19	SLC7A5P1	significant
KIF18A	1	2.16	10.05	0	0	36.18	KIF18A	significant
MINK1	1.02	5.5	10.04	0	0	36.09	MINK1	significant
FBXO5	1.13	3.35	10.04	0	0	36.05	FBXO5	significant
ARHGEF17	1.29	2.53	10.03	0	0	36.04	ARHGEF17	significant
ACADM	1.19	4.64	10.03	0	0	36.02	ACADM	significant
CYTH3	1.12	2.51	10.03	0	0	36.02	CYTH3	significant
PIK3C2B	1.24	2.38	10.03	0	0	36.01	PIK3C2B	significant
HDAC4	1.08	1.5	10.03	0	0	35.99	HDAC4	significant
TPD52	1.16	5.79	10.02	0	0	35.96	TPD52	significant
RAI1	1.09	3.61	10.02	0	0	35.9	RAI1	significant
DIP2C	1.17	1.43	10.01	0	0	35.88	DIP2C	significant
GABRR2	2.76	-4.24	10	0	0	35.81	GABRR2	significant
ATP8B1	1.33	3.72	9.99	0	0	35.74	ATP8B1	significant
TTC26	1.03	1.35	9.99	0	0	35.71	TTC26	significant
ERF	1.05	5.07	9.98	0	0	35.59	ERF	significant
BACH1	1.07	3.35	9.96	0	0	35.51	BACH1	significant
VCL	1.02	5.08	9.96	0	0	35.48	VCL	significant
SVIL	1.38	3.97	9.95	0	0	35.41	SVIL	significant
HELB	1.01	-0.48	9.93	0	0	35.22	HELB	significant
C16orf87	1.01	2.3	9.92	0	0	35.19	C16orf87	significant
CBFA2T2	1.08	2.86	9.89	0	0	34.99	CBFA2T2	significant
SLC16A13	1.29	1.64	9.87	0	0	34.85	SLC16A13	significant
ACVR1B	1.01	3.81	9.87	0	0	34.83	ACVR1B	significant
WEE1	1.13	4.73	9.86	0	0	34.76	WEE1	significant
ITGB1	1.09	7.13	9.86	0	0	34.72	ITGB1	significant
PHACTR2	1.17	1.82	9.85	0	0	34.69	PHACTR2	significant
RDX	1.24	4.06	9.85	0	0	34.67	RDX	significant
KIAA1217	1.16	3.89	9.85	0	0	34.63	KIAA1217	significant
FAM161A	1.34	1.06	9.84	0	0	34.59	FAM161A	significant
C8orf37	1.19	-0.02	9.83	0	0	34.49	C8orf37	significant
DNAJB4	1.2	3.03	9.82	0	0	34.46	DNAJB4	significant
ZNF532	1.24	4.09	9.82	0	0	34.46	ZNF532	significant
TMEM38B	1.22	2.49	9.82	0	0	34.46	TMEM38B	significant
ELOVL5	1.1	4.84	9.82	0	0	34.42	ELOVL5	significant
BNIP3L	1.04	5.06	9.82	0	0	34.4	BNIP3L	significant
ZNF821	1.15	2.02	9.81	0	0	34.39	ZNF821	significant
UTRN	1.57	2.28	9.81	0	0	34.38	UTRN	significant
MBNL3	1.29	1.67	9.81	0	0	34.34	MBNL3	significant
HIC2	1.22	0.06	9.8	0	0	34.29	HIC2	significant
BMP8A	2.3	-2.5	9.8	0	0	34.29	BMP8A	significant
NETO2	1.32	4.22	9.79	0	0	34.24	NETO2	significant
SNX16	1.14	2.41	9.79	0	0	34.18	SNX16	significant
H6PD	1.08	3.3	9.77	0	0	34.08	H6PD	significant
ZNF765	1.22	1.44	9.77	0	0	34.08	ZNF765	significant
DNAJC10	1.2	4.6	9.75	0	0	33.93	DNAJC10	significant
ABHD5	1.02	3.9	9.75	0	0	33.93	ABHD5	significant
MALT1	1.1	2.96	9.75	0	0	33.88	MALT1	significant
TRIM32	1.03	2.5	9.73	0	0	33.77	TRIM32	significant
TUBA1C	1.02	9	9.72	0	0	33.69	TUBA1C	significant
GRHL2	1.05	4.04	9.71	0	0	33.6	GRHL2	significant
ZNF697	1.26	0.2	9.71	0	0	33.59	ZNF697	significant
ZXDA	1.38	-0.41	9.69	0	0	33.51	ZXDA	significant
FUT10	1.03	1.01	9.69	0	0	33.48	FUT10	significant
SNX25	1.06	2.05	9.69	0	0	33.47	SNX25	significant
UNC13B	1.14	2.86	9.69	0	0	33.46	UNC13B	significant
LCTL	1.43	-2.81	9.68	0	0	33.37	LCTL	significant
LMNB1	1.04	5.81	9.67	0	0	33.36	LMNB1	significant
SLC38A2	1.1	6.09	9.67	0	0	33.34	SLC38A2	significant
MAPK8IP3	1.11	4.05	9.67	0	0	33.3	MAPK8IP3	significant
WDR35	1.17	0.98	9.66	0	0	33.28	WDR35	significant
RAPGEF5	1.24	2.1	9.65	0	0	33.19	RAPGEF5	significant
LZTFL1	1.12	2.86	9.64	0	0	33.09	LZTFL1	significant
GLS	1.21	3.89	9.64	0	0	33.08	GLS	significant
MYO10	1.2	3.48	9.63	0	0	33.06	MYO10	significant
SORD	1.33	4.23	9.63	0	0	33	SORD	significant
RIN2	1.02	4.45	9.61	0	0	32.89	RIN2	significant
DENND1C	1.05	3.44	9.61	0	0	32.88	DENND1C	significant
SASH1	1.26	1.97	9.61	0	0	32.87	SASH1	significant
HSFX1	1.93	-1.29	9.57	0	0	32.62	HSFX1	significant
MRPS17	1.49	1.21	9.57	0	0	32.61	MRPS17	significant
PHF7	1.11	1.42	9.57	0	0	32.61	PHF7	significant
SPRED2	1.15	2.9	9.57	0	0	32.59	SPRED2	significant
RCBTB1	1.21	2.58	9.56	0	0	32.55	RCBTB1	significant
ATP10D	1.35	2.42	9.56	0	0	32.54	ATP10D	significant
ARMCX5	1.02	2.31	9.56	0	0	32.53	ARMCX5	significant
LRFN3	1.17	2.79	9.53	0	0	32.33	LRFN3	significant
SCRN1	1.25	3.81	9.53	0	0	32.3	SCRN1	significant
ANO8	1.31	2.02	9.52	0	0	32.22	ANO8	significant
PCDHGB3	2.88	-5.01	9.51	0	0	32.18	PCDHGB3	significant
PPP1R13B	1	3.74	9.5	0	0	32.11	PPP1R13B	significant
LRIG3	1.37	3.34	9.5	0	0	32.06	LRIG3	significant
HOOK1	1.23	3.06	9.5	0	0	32.06	HOOK1	significant
STK38L	1.16	3.6	9.5	0	0	32.05	STK38L	significant
MID2	1.48	1.54	9.5	0	0	32.05	MID2	significant
KLF10	1.01	4.81	9.49	0	0	32.03	KLF10	significant
MAP4K4	1.03	4.43	9.49	0	0	32.01	MAP4K4	significant
MORC4	1.08	3.94	9.49	0	0	32	MORC4	significant
HECTD2	1.14	1.18	9.49	0	0	31.99	HECTD2	significant
KDR	1.53	0.57	9.48	0	0	31.93	KDR	significant
SLC7A1	1.11	3.91	9.48	0	0	31.92	SLC7A1	significant
RAB11FIP4	1.26	2.42	9.48	0	0	31.92	RAB11FIP4	significant
DCLRE1A	1.02	1.99	9.47	0	0	31.86	DCLRE1A	significant
GK5	1.08	2.11	9.46	0	0	31.79	GK5	significant
KAT2B	1.17	1.91	9.46	0	0	31.79	KAT2B	significant
PFKFB3	1.39	4.35	9.46	0	0	31.79	PFKFB3	significant
NFIX	1.34	3.8	9.46	0	0	31.75	NFIX	significant
MGAT5	1.12	2.96	9.44	0	0	31.63	MGAT5	significant
PTPN21	1.01	1.99	9.43	0	0	31.6	PTPN21	significant
PGAP1	1.42	0.9	9.43	0	0	31.6	PGAP1	significant
BTBD9	1.01	1.05	9.42	0	0	31.5	BTBD9	significant
KRBA2	1.82	-0.93	9.42	0	0	31.47	KRBA2	significant
LRRC8B	1.08	2.07	9.41	0	0	31.42	LRRC8B	significant
TXNDC16	1.2	1.98	9.41	0	0	31.39	TXNDC16	significant
PCDHGA4	2.66	-3.88	9.39	0	0	31.28	PCDHGA4	significant
AHCYL2	1.23	2.13	9.39	0	0	31.28	AHCYL2	significant
ESRP2	1.03	4.73	9.39	0	0	31.27	ESRP2	significant
NEDD4	1.35	1.58	9.38	0	0	31.2	NEDD4	significant
GCOM1	3.39	-2.92	9.38	0	0	31.18	GCOM1	significant
FAM83B	2.35	1.89	9.37	0	0	31.1	FAM83B	significant
ATP11B	1.17	4.23	9.35	0	0	31.01	ATP11B	significant
KIF4B	2.13	-6.65	9.35	0	0	30.99	KIF4B	significant
EXOC6B	1.2	2.87	9.35	0	0	30.98	EXOC6B	significant
CPEB2	1.2	1.42	9.34	0	0	30.93	CPEB2	significant
SLC38A1	1.1	4.42	9.32	0	0	30.73	SLC38A1	significant
GALC	1.09	2.51	9.31	0	0	30.71	GALC	significant
CMTM6	1.03	4.86	9.31	0	0	30.69	CMTM6	significant
EXTL3	1.01	3.1	9.29	0	0	30.57	EXTL3	significant
HMGCS1	1.23	4.95	9.28	0	0	30.51	HMGCS1	significant
BMP8B	1.24	1.42	9.28	0	0	30.5	BMP8B	significant
PLEKHA7	1.44	3.34	9.28	0	0	30.45	PLEKHA7	significant
PRKCH	1.03	3.69	9.27	0	0	30.42	PRKCH	significant
ZNF8	1.16	0.24	9.26	0	0	30.35	ZNF8	significant
PELI1	1.17	3.43	9.26	0	0	30.34	PELI1	significant
PPT2	1.01	3.06	9.26	0	0	30.34	PPT2	significant
ZNF107	1.28	1.09	9.26	0	0	30.32	ZNF107	significant
IQGAP3	1.03	3.77	9.25	0	0	30.29	IQGAP3	significant
HLTF	1.14	3.97	9.25	0	0	30.26	HLTF	significant
TTC7B	1.32	3.06	9.24	0	0	30.19	TTC7B	significant
FNIP2	1.2	1.82	9.24	0	0	30.16	FNIP2	significant
BCL6	1.08	4.39	9.23	0	0	30.12	BCL6	significant
MAP3K5	1.18	3.08	9.23	0	0	30.11	MAP3K5	significant
SPRED1	1.02	1.93	9.23	0	0	30.1	SPRED1	significant
B4GALT5	1.14	4.54	9.22	0	0	30.04	B4GALT5	significant
STXBP5	1.04	1.93	9.21	0	0	29.98	STXBP5	significant
B3GAT2	1.7	-2.87	9.21	0	0	29.95	B3GAT2	significant
MFHAS1	1.1	3.07	9.2	0	0	29.91	MFHAS1	significant
ANK3	1.46	3.3	9.2	0	0	29.87	ANK3	significant
DHRS13	1.31	3.37	9.19	0	0	29.83	DHRS13	significant
FITM2	1.07	1.05	9.18	0	0	29.77	FITM2	significant
SLC5A4	2.75	-5.97	9.17	0	0	29.72	SLC5A4	significant
SIPA1L2	1.52	2.83	9.17	0	0	29.69	SIPA1L2	significant
ZNF234	1.55	0.37	9.16	0	0	29.63	ZNF234	significant
NR1D2	1.13	3.06	9.16	0	0	29.59	NR1D2	significant
NDFIP2	1.17	4.73	9.16	0	0	29.58	NDFIP2	significant
TRMT11	1.03	3.08	9.14	0	0	29.48	TRMT11	significant
ZBTB42	1	2.33	9.14	0	0	29.44	ZBTB42	significant
LATS2	1.08	1.64	9.13	0	0	29.43	LATS2	significant
SEMA4F	1.11	1.72	9.1	0	0	29.21	SEMA4F	significant
AGAP1	1.03	2.47	9.1	0	0	29.18	AGAP1	significant
BHLHB9	1.11	0.49	9.09	0	0	29.12	BHLHB9	significant
TMTC4	1.07	2.72	9.08	0	0	29.04	TMTC4	significant
SEC24D	1.39	3.33	9.08	0	0	29.04	SEC24D	significant
TRIM62	1.03	1.79	9.04	0	0	28.78	TRIM62	significant
CHORDC1	1.06	4.04	9.02	0	0	28.65	CHORDC1	significant
TACC1	1.13	3.14	9.02	0	0	28.63	TACC1	significant
WDR31	1.19	0.1	9.01	0	0	28.55	WDR31	significant
GAS2L3	1.18	1.7	9.01	0	0	28.54	GAS2L3	significant
ZNF512B	1.11	2.87	9	0	0	28.49	ZNF512B	significant
RNF144A	1.3	1.78	9	0	0	28.47	RNF144A	significant
ADCY7	1.41	2.3	8.99	0	0	28.41	ADCY7	significant
TIAF1	1.25	-0.84	8.99	0	0	28.4	TIAF1	significant
IFT81	1.16	2.36	8.97	0	0	28.29	IFT81	significant
PTPRE	1.27	2.11	8.97	0	0	28.25	PTPRE	significant
ZNF774	1.19	0.5	8.96	0	0	28.2	ZNF774	significant
MPL	2.56	-5.77	8.95	0	0	28.15	MPL	significant
ZNF10	1.01	1.69	8.95	0	0	28.15	ZNF10	significant
TRAF3IP1	1.01	2.49	8.95	0	0	28.11	TRAF3IP1	significant
COBLL1	1.4	3.37	8.95	0	0	28.09	COBLL1	significant
HERC2P2	1.31	3.44	8.94	0	0	28.09	HERC2P2	significant
UNC5B	1.42	3.48	8.94	0	0	28.05	UNC5B	significant
ZSCAN12	1.43	-0.21	8.94	0	0	28.02	ZSCAN12	significant
CNTNAP1	1.34	0.58	8.93	0	0	27.99	CNTNAP1	significant
XPR1	1.12	3.76	8.91	0	0	27.86	XPR1	significant
LGR4	1.59	2.82	8.91	0	0	27.86	LGR4	significant
KLHL2	1.01	3.45	8.91	0	0	27.82	KLHL2	significant
TWSG1	1	3.77	8.9	0	0	27.8	TWSG1	significant
PTER	1.03	2.23	8.9	0	0	27.78	PTER	significant
FNBP1L	1.11	3.58	8.9	0	0	27.74	FNBP1L	significant
TBC1D3B	1.9	0.76	8.89	0	0	27.69	TBC1D3B	significant
TEK	1.45	-0.87	8.89	0	0	27.68	TEK	significant
SLC17A5	1.03	2.04	8.88	0	0	27.63	SLC17A5	significant
CYB561D1	1.06	1.63	8.88	0	0	27.6	CYB561D1	significant
PNMA1	1	3.99	8.87	0	0	27.56	PNMA1	significant
SNORA71B	4.71	-2.48	8.87	0	0	27.55	SNORA71B	significant
EVC	1.75	0.55	8.87	0	0	27.54	EVC	significant
VEGFA	1.3	6.36	8.86	0	0	27.48	VEGFA	significant
MAPKBP1	1.25	2.62	8.85	0	0	27.45	MAPKBP1	significant
RP2	1.1	2.34	8.85	0	0	27.41	RP2	significant
ZNF275	1.1	1.51	8.84	0	0	27.37	ZNF275	significant
CCDC14	1.04	4.6	8.84	0	0	27.37	CCDC14	significant
SOX13	1.17	3.75	8.83	0	0	27.25	SOX13	significant
TBL1X	1.14	2.91	8.82	0	0	27.22	TBL1X	significant
ARL15	1.1	2.85	8.81	0	0	27.14	ARL15	significant
CCDC39	1.98	-2.68	8.78	0	0	26.93	CCDC39	significant
ZNF432	1.04	1.58	8.78	0	0	26.91	ZNF432	significant
MYOF	1.22	5.18	8.78	0	0	26.91	MYOF	significant
BHLHA15	3.16	-2.13	8.77	0	0	26.85	BHLHA15	significant
PRDM11	1.03	1.74	8.76	0	0	26.78	PRDM11	significant
CAMK2D	1.22	3.3	8.75	0	0	26.72	CAMK2D	significant
GDPD1	1.45	0.02	8.75	0	0	26.71	GDPD1	significant
PHKA1	1.11	1.59	8.73	0	0	26.59	PHKA1	significant
HSPA4L	1.59	2.7	8.73	0	0	26.56	HSPA4L	significant
ITGA4	1.66	0.05	8.72	0	0	26.48	ITGA4	significant
ABTB2	1.43	0.86	8.71	0	0	26.43	ABTB2	significant
PCDHGB2	2.86	-2.54	8.7	0	0	26.38	PCDHGB2	significant
FZD1	1.04	2.24	8.7	0	0	26.37	FZD1	significant
ZNF860	1.68	-0.18	8.7	0	0	26.36	ZNF860	significant
RNF168	1.01	3.63	8.7	0	0	26.35	RNF168	significant
FBF1	1.41	0.92	8.69	0	0	26.33	FBF1	significant
ZBTB12	1.17	2.1	8.68	0	0	26.26	ZBTB12	significant
LDHAL6B	2.43	-4.68	8.68	0	0	26.26	LDHAL6B	significant
PFKM	1.2	4.11	8.68	0	0	26.25	PFKM	significant
PHC1	1.26	2.56	8.67	0	0	26.16	PHC1	significant
ANKS1B	-2.77	-1.48	-8.66	0	0	26.07	ANKS1B	significant
NOTCH3	1.5	5.05	8.65	0	0	26.05	NOTCH3	significant
ARAP2	1.1	2.53	8.65	0	0	26.03	ARAP2	significant
SPDYE1	1.4	-3.1	8.65	0	0	26	SPDYE1	significant
CLCN5	1.01	0.58	8.64	0	0	25.95	CLCN5	significant
SGPP2	1.82	2.8	8.63	0	0	25.86	SGPP2	significant
MEGF9	1.23	2.11	8.62	0	0	25.81	MEGF9	significant
TRIM66	1.02	0.19	8.61	0	0	25.74	TRIM66	significant
TSHZ1	1.17	2.33	8.6	0	0	25.71	TSHZ1	significant
ITSN1	1	2.79	8.6	0	0	25.69	ITSN1	significant
CCDC85A	2.89	-4.78	8.6	0	0	25.68	CCDC85A	significant
PTPN13	1.71	3.28	8.58	0	0	25.51	PTPN13	significant
NME2	1.12	4.67	8.57	0	0	25.5	NME2	significant
SYNC	1.66	-0.29	8.57	0	0	25.47	SYNC	significant
OTUB2	1.27	0.24	8.54	0	0	25.27	OTUB2	significant
CITED2	1.14	4.14	8.54	0	0	25.25	CITED2	significant
HOXA6	2.71	-0.53	8.53	0	0	25.18	HOXA6	significant
INTU	1.1	0.6	8.52	0	0	25.15	INTU	significant
GAN	1.17	0.84	8.51	0	0	25.08	GAN	significant
FAT4	1.94	-3.1	8.51	0	0	25.07	FAT4	significant
ZNF132	1.17	-0.48	8.51	0	0	25.04	ZNF132	significant
MXI1	1.01	4.03	8.51	0	0	25.04	MXI1	significant
GPRASP2	1.24	0.9	8.5	0	0	25.01	GPRASP2	significant
KANK2	1.03	4.47	8.5	0	0	24.97	KANK2	significant
CD93	1.18	1.73	8.49	0	0	24.92	CD93	significant
MYLIP	1.18	3.67	8.48	0	0	24.82	MYLIP	significant
ZNF518B	1.09	1.9	8.46	0	0	24.74	ZNF518B	significant
GPR157	1.45	2.91	8.46	0	0	24.7	GPR157	significant
FZD6	1.23	4.58	8.45	0	0	24.68	FZD6	significant
MYO5A	1.35	1.8	8.44	0	0	24.56	MYO5A	significant
KIF3C	1.36	1.7	8.44	0	0	24.56	KIF3C	significant
RAB19	2.79	-1.99	8.44	0	0	24.56	RAB19	significant
DCBLD1	1.02	3.26	8.43	0	0	24.52	DCBLD1	significant
SULT1C4	2.51	-2.25	8.42	0	0	24.46	SULT1C4	significant
PCDHGA11	1.93	-3.85	8.42	0	0	24.42	PCDHGA11	significant
NBPF3	1.38	1.1	8.41	0	0	24.37	NBPF3	significant
GTSE1	1.01	3.46	8.41	0	0	24.36	GTSE1	significant
GPR146	1.82	0.4	8.41	0	0	24.36	GPR146	significant
ZNF543	1.28	0.21	8.4	0	0	24.33	ZNF543	significant
GLUL	1.24	8.3	8.4	0	0	24.32	GLUL	significant
IDS	1.18	2.79	8.39	0	0	24.26	IDS	significant
KLF7	1.3	2.13	8.38	0	0	24.19	KLF7	significant
PPP1R12B	1.26	2.33	8.37	0	0	24.12	PPP1R12B	significant
NNAT	1.75	-0.66	8.36	0	0	24.02	NNAT	significant
TBC1D8B	1.33	0.94	8.35	0	0	23.95	TBC1D8B	significant
HK2	1.25	4.52	8.33	0	0	23.84	HK2	significant
EPN3	1.19	4.38	8.33	0	0	23.83	EPN3	significant
NCK1	1.04	5.13	8.32	0	0	23.79	NCK1	significant
ZNF658B	1.17	-0.55	8.32	0	0	23.78	ZNF658B	significant
DCHS1	1.55	-0.14	8.32	0	0	23.74	DCHS1	significant
FLT1	1.16	1.7	8.31	0	0	23.72	FLT1	significant
PCDHGB5	2.84	-3.76	8.31	0	0	23.69	PCDHGB5	significant
TRERF1	1.28	1.87	8.31	0	0	23.68	TRERF1	significant
GRHL1	1.62	4.12	8.3	0	0	23.62	GRHL1	significant
HMCN1	2.27	-0.83	8.29	0	0	23.59	HMCN1	significant
PTCH1	1.45	0.81	8.29	0	0	23.58	PTCH1	significant
LAMC1	1.22	4.62	8.28	0	0	23.51	LAMC1	significant
KBTBD8	1.33	-1.2	8.28	0	0	23.5	KBTBD8	significant
ZNF596	1.07	0.53	8.28	0	0	23.49	ZNF596	significant
DNMT3B	1.27	1.17	8.28	0	0	23.49	DNMT3B	significant
C1orf220	1.7	-2.74	8.27	0	0	23.4	C1orf220	significant
PABPC3	1.39	-3.28	8.27	0	0	23.4	PABPC3	significant
TGFBR1	1.02	3.38	8.26	0	0	23.37	TGFBR1	significant
SATB2	1.33	-0.12	8.26	0	0	23.36	SATB2	significant
ATL1	1.38	0.85	8.24	0	0	23.26	ATL1	significant
ADD3	1.21	4.35	8.24	0	0	23.23	ADD3	significant
STAG3L1	1.3	0.94	8.24	0	0	23.21	STAG3L1	significant
NFE2L2	1.04	6.43	8.23	0	0	23.19	NFE2L2	significant
TGFBR2	1.28	3.36	8.23	0	0	23.17	TGFBR2	significant
SLC6A6	1.16	2.83	8.23	0	0	23.16	SLC6A6	significant
GCLM	1.2	3.14	8.23	0	0	23.15	GCLM	significant
TANC2	1.27	2.09	8.22	0	0	23.06	TANC2	significant
XAF1	1.8	4.38	8.21	0	0	23.05	XAF1	significant
L3MBTL3	1.12	0.73	8.21	0	0	23.03	L3MBTL3	significant
CDC14A	1.37	0.47	8.21	0	0	23.01	CDC14A	significant
RGL1	1.17	1.46	8.21	0	0	23	RGL1	significant
PPL	1.43	5.33	8.2	0	0	22.96	PPL	significant
RGPD6	1.13	2.25	8.19	0	0	22.87	RGPD6	significant
ATP9A	1.11	3.25	8.18	0	0	22.84	ATP9A	significant
PM20D2	1.07	2.58	8.18	0	0	22.83	PM20D2	significant
LONRF1	1.05	2.66	8.18	0	0	22.81	LONRF1	significant
CCDC88A	1.11	2.5	8.17	0	0	22.78	CCDC88A	significant
NOTCH1	1.21	3.62	8.17	0	0	22.77	NOTCH1	significant
PTP4A1	1.27	6.23	8.15	0	0	22.59	PTP4A1	significant
CPD	1.15	3.51	8.13	0	0	22.48	CPD	significant
CHRM5	1.88	-5.59	8.12	0	0	22.45	CHRM5	significant
ZNF827	1.21	1.21	8.11	0	0	22.36	ZNF827	significant
CPEB3	1.03	0.15	8.11	0	0	22.33	CPEB3	significant
FAM102B	1.12	1.97	8.09	0	0	22.21	FAM102B	significant
ROBO1	1.56	3.56	8.09	0	0	22.2	ROBO1	significant
DOCK4	1.1	0.33	8.08	0	0	22.15	DOCK4	significant
SH3RF1	1.09	2.09	8.07	0	0	22.1	SH3RF1	significant
TSPYL4	1.02	2.13	8.06	0	0	22.06	TSPYL4	significant
PCDHGC4	2.65	-6.17	8.06	0	0	22.04	PCDHGC4	significant
FGD6	1.05	1.86	8.05	0	0	21.96	FGD6	significant
OSBPL10	1.22	2.5	8.04	0	0	21.86	OSBPL10	significant
RAB6C	2.15	-5.3	8.03	0	0	21.83	RAB6C	significant
XYLB	1.02	0.74	8.03	0	0	21.81	XYLB	significant
TM4SF18	1.25	-0.6	8.02	0	0	21.76	TM4SF18	significant
TFRC	1.16	6.02	8.02	0	0	21.74	TFRC	significant
LRP8	1.27	2.43	8.02	0	0	21.74	LRP8	significant
SLFNL1	1.03	-2.52	8.01	0	0	21.71	SLFNL1	significant
MYO6	1.08	3.98	8	0	0	21.65	MYO6	significant
MEIS3P1	3.05	-1.16	8	0	0	21.63	MEIS3P1	significant
PEAR1	1.49	-0.33	8	0	0	21.62	PEAR1	significant
OXCT1	1.04	3.94	7.99	0	0	21.54	OXCT1	significant
APOOL	1.11	1.69	7.98	0	0	21.53	APOOL	significant
GRK5	1.11	1.91	7.98	0	0	21.48	GRK5	significant
CLDN20	2.84	-5.24	7.95	0	0	21.31	CLDN20	significant
GAB2	1.2	1.03	7.95	0	0	21.27	GAB2	significant
DSP	1.32	6.92	7.94	0	0	21.26	DSP	significant
SNX19	1.37	2.89	7.94	0	0	21.21	SNX19	significant
ZFHX3	1.1	0.69	7.93	0	0	21.18	ZFHX3	significant
ZNF658	1.11	0.54	7.93	0	0	21.17	ZNF658	significant
MIPOL1	1.12	1.31	7.93	0	0	21.14	MIPOL1	significant
ZNF605	1.02	1.12	7.91	0	0	21.06	ZNF605	significant
MYLK	1.77	2.78	7.91	0	0	21.05	MYLK	significant
ABCC2	1.57	-3.14	7.89	0	0	20.91	ABCC2	significant
MCTP1	1.59	1.04	7.89	0	0	20.9	MCTP1	significant
IGSF3	1.29	3.86	7.87	0	0	20.78	IGSF3	significant
MCTP2	1.27	2.01	7.87	0	0	20.76	MCTP2	significant
PTENP1	1.16	1.02	7.85	0	0	20.66	PTENP1	significant
CDON	1.59	0.14	7.85	0	0	20.63	CDON	significant
CDH5	1.28	1.53	7.85	0	0	20.62	CDH5	significant
GPLD1	1.8	-2.69	7.84	0	0	20.56	GPLD1	significant
YY2	1.08	-0.3	7.83	0	0	20.55	YY2	significant
JAG1	1.29	4.81	7.82	0	0	20.47	JAG1	significant
NRIP2	1.13	-0.78	7.8	0	0	20.35	NRIP2	significant
GALNT3	1.14	4.99	7.8	0	0	20.33	GALNT3	significant
MAML3	1.37	0.49	7.79	0	0	20.28	MAML3	significant
CNKSR3	1.44	2.67	7.78	0	0	20.2	CNKSR3	significant
CPT1A	1.02	3.53	7.78	0	0	20.2	CPT1A	significant
ZFP30	1.56	0.48	7.78	0	0	20.17	ZFP30	significant
RFTN2	1.17	-1.38	7.77	0	0	20.11	RFTN2	significant
KLHL21	1.04	4.06	7.76	0	0	20.05	KLHL21	significant
TBC1D9	1.07	2.39	7.76	0	0	20.04	TBC1D9	significant
AP1S2	1.01	3.34	7.75	0	0	20.01	AP1S2	significant
PRICKLE4	1.12	2.6	7.75	0	0	20	PRICKLE4	significant
TMEM151B	2.36	-3.87	7.75	0	0	19.98	TMEM151B	significant
MAML2	1.28	1.05	7.75	0	0	19.97	MAML2	significant
NAMPT	1.09	5.49	7.74	0	0	19.96	NAMPT	significant
MLLT11	1.38	1.29	7.74	0	0	19.92	MLLT11	significant
IRAK2	1.36	1.67	7.74	0	0	19.9	IRAK2	significant
MEX3B	1.54	-0.04	7.73	0	0	19.89	MEX3B	significant
CCDC144A	2.62	-3.84	7.73	0	0	19.87	CCDC144A	significant
MMRN2	1.06	1.94	7.7	0	0	19.7	MMRN2	significant
ERCC6L	1.13	1.48	7.7	0	0	19.7	ERCC6L	significant
ITGB8	1.22	3.05	7.7	0	0	19.69	ITGB8	significant
DDHD1	1.05	0.67	7.7	0	0	19.65	DDHD1	significant
PCDHGA5	2.03	-3.95	7.69	0	0	19.6	PCDHGA5	significant
PSD3	1.24	1.29	7.68	0	0	19.58	PSD3	significant
FMNL2	1.02	3.17	7.66	0	0	19.41	FMNL2	significant
PALLD	1.02	5.43	7.66	0	0	19.41	PALLD	significant
STARD8	1.07	-0.82	7.65	0	0	19.34	STARD8	significant
CELSR2	1.05	4.53	7.65	0	0	19.32	CELSR2	significant
SLC26A1	1.51	-0.67	7.64	0	0	19.3	SLC26A1	significant
CDK5R1	1.29	1.26	7.64	0	0	19.28	CDK5R1	significant
KIAA0895	1.15	1.18	7.64	0	0	19.27	KIAA0895	significant
HRNR	2.46	-5.28	7.63	0	0	19.24	HRNR	significant
SLC22A23	1.18	3.19	7.6	0	0	19.02	SLC22A23	significant
AKAP6	1.3	-1.68	7.59	0	0	19	AKAP6	significant
TUBA3D	2.53	-4.17	7.59	0	0	18.97	TUBA3D	significant
TLN2	1.22	1.11	7.59	0	0	18.96	TLN2	significant
ADCY6	1.02	3.4	7.58	0	0	18.88	ADCY6	significant
EXTL2	1.06	2.13	7.57	0	0	18.85	EXTL2	significant
TC2N	1.37	3.92	7.55	0	0	18.71	TC2N	significant
NTN3	2.41	-4.6	7.54	0	0	18.67	NTN3	significant
APBA1	1.45	-0.64	7.53	0	0	18.59	APBA1	significant
ARHGEF15	1.06	0.01	7.53	0	0	18.58	ARHGEF15	significant
LYN	1.04	3.83	7.52	0	0	18.56	LYN	significant
PCDH17	1.18	-1.11	7.52	0	0	18.54	PCDH17	significant
LRP12	1.34	1.46	7.52	0	0	18.52	LRP12	significant
ZNF649	1.36	0.85	7.51	0	0	18.44	ZNF649	significant
USP13	1.15	1.04	7.5	0	0	18.37	USP13	significant
TOM1L2	1.01	3.87	7.49	0	0	18.31	TOM1L2	significant
CDKL1	1.49	0.65	7.48	0	0	18.29	CDKL1	significant
IGF1R	1.17	2.9	7.48	0	0	18.25	IGF1R	significant
ZNF792	1.14	-0.37	7.47	0	0	18.22	ZNF792	significant
HIP1	1	2.16	7.46	0	0	18.14	HIP1	significant
KIF13B	1.15	2.22	7.45	0	0	18.09	KIF13B	significant
FZD5	1.12	1.15	7.45	0	0	18.06	FZD5	significant
ACBD7	2.14	-1.16	7.44	0	0	17.99	ACBD7	significant
FLRT1	1.32	-2.9	7.43	0	0	17.94	FLRT1	significant
PAG1	1.04	0.13	7.42	0	0	17.9	PAG1	significant
POLR2J3	1.01	5.61	7.41	0	0	17.86	POLR2J3	significant
SARM1	1.37	1.27	7.4	0	0	17.76	SARM1	significant
ELL2	1.03	3.92	7.39	0	0	17.7	ELL2	significant
LTBP1	1.26	3.57	7.38	0	0	17.65	LTBP1	significant
BMP6	1.67	-1.03	7.37	0	0	17.6	BMP6	significant
OAS3	1.1	4.84	7.36	0	0	17.53	OAS3	significant
ZNF550	1.29	1.02	7.36	0	0	17.53	ZNF550	significant
LCA5	1.24	-0.19	7.36	0	0	17.52	LCA5	significant
PCDHGB6	1.66	-3.15	7.35	0	0	17.47	PCDHGB6	significant
TRIM68	1.35	1.69	7.35	0	0	17.47	TRIM68	significant
ZNF548	1.15	1.71	7.34	0	0	17.41	ZNF548	significant
P2RY4	2.45	-6.89	7.34	0	0	17.41	P2RY4	significant
GALNT7	1.26	3.6	7.34	0	0	17.41	GALNT7	significant
EML1	1.34	0.75	7.34	0	0	17.39	EML1	significant
ZNF425	1.03	-0.31	7.33	0	0	17.32	ZNF425	significant
SMAD3	1.1	4.5	7.32	0	0	17.3	SMAD3	significant
GARNL3	1.09	0.75	7.32	0	0	17.28	GARNL3	significant
TMTC2	1.13	1.85	7.32	0	0	17.27	TMTC2	significant
NAV2	1.34	2.13	7.31	0	0	17.23	NAV2	significant
ITGA2	1.71	3.17	7.3	0	0	17.17	ITGA2	significant
TDRKH	1.01	2.59	7.29	0	0	17.11	TDRKH	significant
DAAM2	1.64	-0.96	7.29	0	0	17.09	DAAM2	significant
SPRY4	1.31	1.36	7.29	0	0	17.08	SPRY4	significant
PBX1	1.11	3.9	7.29	0	0	17.07	PBX1	significant
NID1	1.52	2.76	7.29	0	0	17.06	NID1	significant
DIXDC1	1.13	0.29	7.28	0	0	17.05	DIXDC1	significant
MERTK	1.23	1.16	7.28	0	0	17.02	MERTK	significant
TMEM154	1.64	1.46	7.26	0	0	16.93	TMEM154	significant
S1PR1	1.14	1	7.26	0	0	16.91	S1PR1	significant
TMOD2	1.12	0.33	7.25	0	0	16.84	TMOD2	significant
ABCC9	1.62	-2.59	7.25	0	0	16.83	ABCC9	significant
CALCRL	1.3	0.93	7.25	0	0	16.82	CALCRL	significant
SLC12A2	1.28	2.09	7.23	0	0	16.74	SLC12A2	significant
SRGAP1	1.08	0.88	7.23	0	0	16.72	SRGAP1	significant
KLHDC1	1.18	-0.89	7.23	0	0	16.7	KLHDC1	significant
OR2A20P	2.41	-0.11	7.23	0	0	16.7	OR2A20P	significant
ZNF175	1.14	0.32	7.22	0	0	16.64	ZNF175	significant
PCDHGC5	2.48	-4.6	7.21	0	0	16.62	PCDHGC5	significant
CACHD1	1.47	1.11	7.21	0	0	16.59	CACHD1	significant
COL4A1	1.24	4.65	7.2	0	0	16.54	COL4A1	significant
MAGI1	1.23	1.15	7.2	0	0	16.5	MAGI1	significant
GPR179	1.93	-6.36	7.19	0	0	16.49	GPR179	significant
PMFBP1	-1.18	-0.19	-7.19	0	0	16.45	PMFBP1	significant
C19orf71	1.13	0.14	7.18	0	0	16.4	C19orf71	significant
EPB41L4A	1.11	1.9	7.18	0	0	16.39	EPB41L4A	significant
TMC7	1.25	0.63	7.17	0	0	16.36	TMC7	significant
TNS1	1.18	2.46	7.15	0	0	16.25	TNS1	significant
RNF207	1.19	2.89	7.15	0	0	16.23	RNF207	significant
GPRASP1	1.08	-1.05	7.15	0	0	16.2	GPRASP1	significant
ETS1	1.07	3.55	7.14	0	0	16.18	ETS1	significant
KCNS2	1.82	-6.89	7.13	0	0	16.09	KCNS2	significant
RAB27B	1.37	2.46	7.13	0	0	16.08	RAB27B	significant
CAPN12	-1.51	2.58	-7.12	0	0	16.07	CAPN12	significant
ZNF841	1.09	1.62	7.11	0	0	15.99	ZNF841	significant
F2R	1.15	2.39	7.11	0	0	15.95	F2R	significant
PLCD3	1.16	4.43	7.1	0	0	15.93	PLCD3	significant
NPFF	-3.74	-5.56	-7.09	0	0	15.87	NPFF	significant
ITPR1	1.06	1.67	7.09	0	0	15.84	ITPR1	significant
DUSP6	1.44	4.22	7.08	0	0	15.79	DUSP6	significant
SPARC	1.4	8.09	7.07	0	0	15.71	SPARC	significant
ZNF597	1	-0.19	7.04	0	0	15.57	ZNF597	significant
ENPEP	1.52	-1.02	7.04	0	0	15.53	ENPEP	significant
OCLN	1.13	3.11	7.03	0	0	15.5	OCLN	significant
CDH11	1.77	1.63	7.03	0	0	15.5	CDH11	significant
TMEFF1	3.15	-5.61	7.01	0	0	15.36	TMEFF1	significant
SLC8A1	1.43	-1.71	7.01	0	0	15.36	SLC8A1	significant
RNF217	1.11	1.75	7	0	0	15.34	RNF217	significant
ARSJ	1.66	0.92	7	0	0	15.32	ARSJ	significant
WDR88	1.45	-3.96	6.98	0	0	15.22	WDR88	significant
ZNF615	1.47	0.3	6.98	0	0	15.2	ZNF615	significant
CCR8	2.41	-2.9	6.98	0	0	15.18	CCR8	significant
PCDHGA2	1.65	-4.04	6.98	0	0	15.17	PCDHGA2	significant
RORA	1.28	0.87	6.97	0	0	15.15	RORA	significant
SLFN5	1.05	2.85	6.96	0	0	15.1	SLFN5	significant
TSIX	1.78	-6.86	6.96	0	0	15.06	TSIX	significant
ZXDB	1	1.28	6.96	0	0	15.05	ZXDB	significant
ZNF268	1.31	1.41	6.95	0	0	15.04	ZNF268	significant
GABBR1	1.13	2.38	6.95	0	0	14.99	GABBR1	significant
PITPNM3	1.14	2.1	6.94	0	0	14.97	PITPNM3	significant
THBS1	1.53	3.59	6.94	0	0	14.95	THBS1	significant
DSE	1.17	3.27	6.93	0	0	14.93	DSE	significant
B3GNT5	1.13	4.58	6.93	0	0	14.92	B3GNT5	significant
MCAM	1.18	4.12	6.93	0	0	14.92	MCAM	significant
STARD4	1.03	2.71	6.93	0	0	14.9	STARD4	significant
PIK3CG	1.24	-1.62	6.92	0	0	14.85	PIK3CG	significant
MID1	1.03	2.97	6.92	0	0	14.82	MID1	significant
ZNF718	1.48	0.31	6.92	0	0	14.82	ZNF718	significant
SCD	1.19	6.21	6.92	0	0	14.81	SCD	significant
NUP62CL	1.2	2.32	6.91	0	0	14.76	NUP62CL	significant
FOXRED2	1.03	3.83	6.9	0	0	14.74	FOXRED2	significant
NIPAL2	1.04	3.27	6.9	0	0	14.71	NIPAL2	significant
ZNF845	1.04	1.1	6.89	0	0	14.66	ZNF845	significant
MYO1B	1.06	4.61	6.88	0	0	14.61	MYO1B	significant
ZNF714	1.86	0.79	6.88	0	0	14.6	ZNF714	significant
KREMEN1	1.32	3.71	6.85	0	0	14.4	KREMEN1	significant
ZEB1	1.12	0.76	6.84	0	0	14.39	ZEB1	significant
TNFAIP3	1.06	3.79	6.84	0	0	14.34	TNFAIP3	significant
PTPRB	1.22	0.38	6.83	0	0	14.33	PTPRB	significant
SEMA3C	1.18	3.19	6.82	0	0	14.25	SEMA3C	significant
ARNTL2	1.04	3.71	6.82	0	0	14.23	ARNTL2	significant
ERRFI1	1.16	4.64	6.81	0	0	14.18	ERRFI1	significant
GAL3ST2	3.27	-3.68	6.81	0	0	14.17	GAL3ST2	significant
BTBD3	1.04	3.32	6.81	0	0	14.17	BTBD3	significant
IL6R	1.13	1.3	6.79	0	0	14.06	IL6R	significant
ANTXR2	1.33	2.44	6.79	0	0	14.05	ANTXR2	significant
C1QL3	2.15	-3.53	6.78	0	0	14.01	C1QL3	significant
FLG	2.98	-4.38	6.78	0	0	14.01	FLG	significant
GPR37	1.68	0.23	6.78	0	0	13.99	GPR37	significant
PTPRG	1.41	0.89	6.78	0	0	13.99	PTPRG	significant
AMIGO1	1.07	0.24	6.78	0	0	13.99	AMIGO1	significant
RASEF	1.57	1.93	6.77	0	0	13.96	RASEF	significant
HRH2	2.17	-2.5	6.77	0	0	13.95	HRH2	significant
EHF	1.52	4.87	6.77	0	0	13.94	EHF	significant
FBXL22	1.25	-1.22	6.77	0	0	13.92	FBXL22	significant
TGFA	1.18	3.42	6.76	0	0	13.91	TGFA	significant
AUTS2	1.3	2.84	6.76	0	0	13.9	AUTS2	significant
SLIT3	1.55	-0.2	6.74	0	0	13.8	SLIT3	significant
TXNRD1	1	4.48	6.72	0	0	13.68	TXNRD1	significant
PRRT2	1.24	-0.56	6.72	0	0	13.67	PRRT2	significant
LPAR1	1.2	1.95	6.72	0	0	13.64	LPAR1	significant
MYH10	1.35	2.45	6.72	0	0	13.63	MYH10	significant
KIF26A	1.54	-1.12	6.71	0	0	13.62	KIF26A	significant
ZNF606	1.08	1.48	6.7	0	0	13.56	ZNF606	significant
ABAT	1.17	1.08	6.7	0	0	13.54	ABAT	significant
ABCA1	1.04	1.68	6.7	0	0	13.52	ABCA1	significant
MYO5C	1.23	2.56	6.69	0	0	13.5	MYO5C	significant
ZNF354C	1.34	-0.32	6.69	0	0	13.5	ZNF354C	significant
TRPS1	1.38	1.27	6.69	0	0	13.49	TRPS1	significant
ADAMTS6	1.39	-2.44	6.69	0	0	13.48	ADAMTS6	significant
CACNA1C	1.39	-1.17	6.69	0	0	13.47	CACNA1C	significant
HECW2	1.11	-0.83	6.69	0	0	13.46	HECW2	significant
FBN1	1.46	2.11	6.68	0	0	13.42	FBN1	significant
PLA2G4A	1.73	1.53	6.68	0	0	13.4	PLA2G4A	significant
KIF21B	1.07	-0.21	6.68	0	0	13.4	KIF21B	significant
COL15A1	1.24	2.39	6.67	0	0	13.34	COL15A1	significant
IMPG2	1.13	-4.95	6.66	0	0	13.33	IMPG2	significant
SYTL2	1.28	2.41	6.66	0	0	13.31	SYTL2	significant
MLANA	1.6	-4.3	6.66	0	0	13.31	MLANA	significant
SPIN4	1.37	2.3	6.66	0	0	13.28	SPIN4	significant
GRIP1	1.56	0.09	6.66	0	0	13.28	GRIP1	significant
YAP1	1.25	4.86	6.65	0	0	13.28	YAP1	significant
ATP8B2	1.26	1.66	6.65	0	0	13.23	ATP8B2	significant
ARID3A	1.11	0.96	6.64	0	0	13.22	ARID3A	significant
VIL1	-3.18	-2.15	-6.64	0	0	13.2	VIL1	significant
SLC2A1	1.28	8.11	6.64	0	0	13.19	SLC2A1	significant
IL1RAP	1.23	3.27	6.63	0	0	13.16	IL1RAP	significant
TLE4	1.29	2.79	6.63	0	0	13.13	TLE4	significant
ZNF430	1.31	0.91	6.63	0	0	13.12	ZNF430	significant
LDB2	1.06	1.05	6.62	0	0	13.06	LDB2	significant
CACNB2	1.17	-1.97	6.6	0	0	12.98	CACNB2	significant
TTN	1.13	-4.23	6.6	0	0	12.95	TTN	significant
PRKG2	1.57	-1.3	6.6	0	0	12.95	PRKG2	significant
EGFR	1.4	3.94	6.6	0	0	12.94	EGFR	significant
CDC14B	1.04	1.68	6.59	0	0	12.88	CDC14B	significant
SEMA3G	1.15	-0.5	6.59	0	0	12.88	SEMA3G	significant
POU4F3	2.28	-6.09	6.58	0	0	12.84	POU4F3	significant
ZNF304	1.8	0.24	6.58	0	0	12.83	ZNF304	significant
PLAGL1	1.53	1.67	6.57	0	0	12.81	PLAGL1	significant
C11orf42	2.39	-6.66	6.54	0	0	12.64	C11orf42	significant
ZNF618	1.1	1.06	6.54	0	0	12.62	ZNF618	significant
A4GNT	2.07	-6.41	6.54	0	0	12.61	A4GNT	significant
ITGB3	1.84	-1.58	6.53	0	0	12.54	ITGB3	significant
TRPA1	2.44	-3.3	6.53	0	0	12.53	TRPA1	significant
SIGLEC6	2.36	-4.49	6.52	0	0	12.5	SIGLEC6	significant
ZNF501	1.25	-0.59	6.51	0	0	12.45	ZNF501	significant
EPB41L1	1	4.72	6.51	0	0	12.45	EPB41L1	significant
FRK	1.07	1.11	6.5	0	0	12.38	FRK	significant
ZNF669	1.06	0.96	6.49	0	0	12.33	ZNF669	significant
SLC6A1	1.58	-3.95	6.49	0	0	12.33	SLC6A1	significant
PI4K2B	1.59	-2.26	6.48	0	0	12.25	PI4K2B	significant
GNE	1.15	2.57	6.46	0	0	12.18	GNE	significant
IGF2BP3	2.39	0.76	6.45	0	0	12.09	IGF2BP3	significant
ZNF155	1.05	1.03	6.44	0	0	12.05	ZNF155	significant
FER1L6	2.74	-5.96	6.44	0	0	12.04	FER1L6	significant
GP1BA	1.46	-2.81	6.43	0	0	11.99	GP1BA	significant
ERG	1.09	0.99	6.42	0	0	11.94	ERG	significant
LAMA2	1.39	-0.22	6.41	0	0	11.9	LAMA2	significant
AVPR1A	1.43	-2.13	6.41	0	0	11.88	AVPR1A	significant
TLR3	1.22	1.35	6.4	0	0	11.84	TLR3	significant
MPP7	1.24	2.19	6.4	0	0	11.83	MPP7	significant
ZNF611	1.09	1.07	6.4	0	0	11.82	ZNF611	significant
NEB	1.54	-1.51	6.4	0	0	11.81	NEB	significant
CYCSP52	3.1	-7.27	6.39	0	0	11.75	CYCSP52	significant
PLEKHG1	1.24	1.36	6.39	0	0	11.75	PLEKHG1	significant
CD226	1.17	-1.36	6.38	0	0	11.69	CD226	significant
GPR174	2.09	-2.41	6.37	0	0	11.67	GPR174	significant
NHS	1.16	0.52	6.37	0	0	11.66	NHS	significant
GPR17	2.05	-4.8	6.37	0	0	11.64	GPR17	significant
STOX2	1.21	0.2	6.36	0	0	11.62	STOX2	significant
TLR6	1.09	-0.96	6.36	0	0	11.61	TLR6	significant
PCDHGB4	1.8	-4.44	6.36	0	0	11.6	PCDHGB4	significant
C20orf144	1.22	-3.56	6.36	0	0	11.6	C20orf144	significant
SLCO1C1	2.5	-5.76	6.36	0	0	11.57	SLCO1C1	significant
CSGALNACT1	1.11	1.46	6.34	0	0	11.5	CSGALNACT1	significant
SUMO1P3	1.7	1.47	6.33	0	0	11.44	SUMO1P3	significant
PROM2	1.24	5.72	6.33	0	0	11.43	PROM2	significant
SPRY1	1.21	2.87	6.33	0	0	11.43	SPRY1	significant
PCDHGA10	1.85	-1.91	6.33	0	0	11.42	PCDHGA10	significant
CCR4	1.66	-1.87	6.32	0	0	11.37	CCR4	significant
PCDHB12	1.34	-2.28	6.32	0	0	11.37	PCDHB12	significant
PTPRU	1.29	4.07	6.32	0	0	11.36	PTPRU	significant
FLT4	1.01	-0.33	6.32	0	0	11.35	FLT4	significant
CARD14	1.31	2.12	6.32	0	0	11.35	CARD14	significant
AKAP12	1.67	0.3	6.31	0	0	11.33	AKAP12	significant
HOXD12	2.47	-5.94	6.3	0	0	11.25	HOXD12	significant
ABCC4	1.11	1.02	6.29	0	0	11.2	ABCC4	significant
ZNF391	1.2	0.04	6.28	0	0	11.17	ZNF391	significant
LTB4R2	1.45	2.38	6.27	0	0	11.08	LTB4R2	significant
DRP2	1.18	-3.3	6.27	0	0	11.08	DRP2	significant
ZNF441	1.11	-0.19	6.26	0	0	11.05	ZNF441	significant
LRIG1	1.23	3.4	6.26	0	0	11.04	LRIG1	significant
TTYH2	1.18	-0.31	6.25	0	0	10.99	TTYH2	significant
FRMD6	1.39	4	6.25	0	0	10.96	FRMD6	significant
AASS	1.33	0.41	6.24	0	0	10.92	AASS	significant
TBC1D16	1.11	1.76	6.24	0	0	10.91	TBC1D16	significant
LEPR	1.05	0.31	6.23	0	0	10.89	LEPR	significant
SPRY2	1.18	2.66	6.23	0	0	10.87	SPRY2	significant
DPYD	1.13	3.04	6.22	0	0	10.84	DPYD	significant
ADAMTS7	1.27	0.15	6.22	0	0	10.8	ADAMTS7	significant
ACVR1C	1.61	-1.8	6.21	0	0	10.77	ACVR1C	significant
PCDHB11	1.64	-2.91	6.21	0	0	10.77	PCDHB11	significant
FAM171B	1.37	-1.34	6.21	0	0	10.76	FAM171B	significant
KITLG	1.09	2.7	6.21	0	0	10.75	KITLG	significant
TNFRSF10D	1.16	1.4	6.21	0	0	10.74	TNFRSF10D	significant
HSP90AB2P	2.1	-2.9	6.2	0	0	10.69	HSP90AB2P	significant
ALDH1L2	1.51	-0.97	6.19	0	0	10.67	ALDH1L2	significant
ENPP2	1.27	1.73	6.19	0	0	10.66	ENPP2	significant
ZC3H12B	1.05	-3.22	6.18	0	0	10.6	ZC3H12B	significant
CYP26B1	1.36	0.51	6.18	0	0	10.57	CYP26B1	significant
BAHCC1	1.2	0.96	6.18	0	0	10.57	BAHCC1	significant
MYLK4	1.23	-2.17	6.17	0	0	10.55	MYLK4	significant
SPARCL1	1.19	4.39	6.17	0	0	10.54	SPARCL1	significant
PCDHB15	1.08	-1.81	6.17	0	0	10.52	PCDHB15	significant
VCAN	1.63	2.43	6.16	0	0	10.51	VCAN	significant
PLCL1	1.13	-2.04	6.16	0	0	10.5	PLCL1	significant
ROR1	1.49	-2.01	6.16	0	0	10.49	ROR1	significant
PLS3	1.01	6.32	6.16	0	0	10.48	PLS3	significant
PCDH18	1.34	-0.12	6.15	0	0	10.46	PCDH18	significant
KCNV2	1.74	-6.04	6.14	0	0	10.36	KCNV2	significant
ZNF223	1.17	0.58	6.13	0	0	10.35	ZNF223	significant
SCHIP1	1.45	-0.93	6.13	0	0	10.3	SCHIP1	significant
TNC	1.62	4.55	6.12	0	0	10.29	TNC	significant
SORBS1	1.19	0.39	6.12	0	0	10.28	SORBS1	significant
GDF7	1.56	-3.51	6.12	0	0	10.27	GDF7	significant
RUNDC3B	1.28	-2.74	6.12	0	0	10.26	RUNDC3B	significant
SNORD3A	-1.64	6.31	-6.1	0	0	10.19	SNORD3A	significant
ZNF585B	1.08	0.99	6.1	0	0	10.14	ZNF585B	significant
GCLC	1.17	3.9	6.1	0	0	10.14	GCLC	significant
PCDHAC2	2.85	-5.05	6.09	0	0	10.13	PCDHAC2	significant
SESN3	1.18	1.84	6.09	0	0	10.12	SESN3	significant
FCAR	2.66	-4.57	6.09	0	0	10.1	FCAR	significant
RASSF8	1.1	0.94	6.07	0	0	9.99	RASSF8	significant
CASKIN1	1.81	-3.39	6.06	0	0	9.97	CASKIN1	significant
GNAI1	1.05	3.83	6.06	0	0	9.96	GNAI1	significant
GNRHR	1.93	-5.28	6.05	0	0	9.9	GNRHR	significant
B4GALT6	1.19	-0.1	6.05	0	0	9.89	B4GALT6	significant
LPIN2	1.03	2.1	6.05	0	0	9.88	LPIN2	significant
APCDD1	1.13	3.78	6.04	0	0	9.85	APCDD1	significant
PPFIA4	1.2	0.37	6.04	0	0	9.85	PPFIA4	significant
ZNF680	1.1	1.7	6.04	0	0	9.84	ZNF680	significant
CHRM4	2.06	-4.46	6.04	0	0	9.83	CHRM4	significant
TSSK3	1.47	-1.25	6.03	0	0	9.77	TSSK3	significant
ZNF776	1.39	0.69	6.02	0	0	9.73	ZNF776	significant
DOCK10	1.03	1.62	6.02	0	0	9.72	DOCK10	significant
DISC1	1.01	-0.82	6.01	0	0	9.7	DISC1	significant
FAT1	1.08	5.56	6.01	0	0	9.69	FAT1	significant
RYR2	1.72	-3.36	6.01	0	0	9.67	RYR2	significant
PROX2	1.42	-3.6	6.01	0	0	9.66	PROX2	significant
NUAK1	1.21	1.11	6.01	0	0	9.66	NUAK1	significant
FGFR1	1.45	2.76	5.99	0	0	9.56	FGFR1	significant
NAV1	1	2.37	5.99	0	0	9.56	NAV1	significant
NAV3	1.87	-3.76	5.99	0	0	9.55	NAV3	significant
CRIM1	1	3.15	5.98	0	0	9.54	CRIM1	significant
ANKRD20A1	2.31	-3.18	5.98	0	0	9.51	ANKRD20A1	significant
FCGR2C	1.21	0.83	5.97	0	0	9.47	FCGR2C	significant
PLSCR4	1.2	2.53	5.97	0	0	9.46	PLSCR4	significant
PCDHB14	1.16	1.16	5.97	0	0	9.46	PCDHB14	significant
NFKBIZ	1.05	3.65	5.97	0	0	9.46	NFKBIZ	significant
PDE10A	1.76	-1.99	5.96	0	0	9.38	PDE10A	significant
COL4A2	1.06	5.09	5.95	0	0	9.37	COL4A2	significant
DBH	1.82	-4.46	5.95	0	0	9.35	DBH	significant
LYVE1	1.24	-1.82	5.95	0	0	9.34	LYVE1	significant
TMEM184A	1.09	3.3	5.94	0	0	9.3	TMEM184A	significant
SLC39A14	1.02	3.08	5.93	0	0	9.26	SLC39A14	significant
TLR4	1.08	-0.21	5.93	0	0	9.24	TLR4	significant
PCDHGA6	1.18	-2.87	5.93	0	0	9.22	PCDHGA6	significant
ARMCX3	1.01	3.73	5.92	0	0	9.2	ARMCX3	significant
MMRN1	1.66	-1.58	5.92	0	0	9.19	MMRN1	significant
FILIP1L	1.11	1.95	5.9	0	0	9.1	FILIP1L	significant
ITGA6	1.08	5.49	5.9	0	0	9.1	ITGA6	significant
FAM126A	1.18	2.21	5.9	0	0	9.08	FAM126A	significant
CHRNA7	1.87	-2.19	5.89	0	0	9.05	CHRNA7	significant
DUSP7	1.04	4.79	5.89	0	0	9.02	DUSP7	significant
[truncated: 972 more rows]

## Sheet: Table S4
Table S4: List of prognostic dsRBP cluster-associated DEGs
	features	hr	ci_low	ci_up	pvalue
1	MFAP3	1.35	1.09	1.68	0.01
2	B3GALNT2	1.44	1.12	1.84	0
3	ACTR3	1.5	1.11	2.04	0.01
4	ZC3HAV1L	1.3	1.09	1.55	0
5	CAPZA2	1.5	1.12	2.01	0.01
6	STX7	1.6	1.19	2.14	0
7	RAB3GAP2	1.84	1.21	2.8	0
8	IARS2	1.93	1.24	2.99	0
9	HEATR1	1.6	1.14	2.23	0.01
10	ZNF623	1.54	1.11	2.12	0.01
11	TAF1A	1.64	1.22	2.21	0
12	EHBP1	1.45	1.11	1.9	0.01
13	PMS2	1.61	1.13	2.3	0.01
14	SEC23A	1.49	1.11	2	0.01
15	IGF2R	1.6	1.2	2.14	0
16	SLC25A15	1.41	1.1	1.82	0.01
17	ACLY	1.81	1.33	2.45	0
18	FKBP14	1.53	1.14	2.07	0.01
19	EGLN1	2.07	1.55	2.75	0
20	BZW1	1.59	1.19	2.12	0
21	MCFD2	1.63	1.15	2.32	0.01
22	IPO7	1.64	1.16	2.34	0.01
23	C6orf120	1.53	1.12	2.09	0.01
24	MGAT2	1.38	1.11	1.71	0
25	FBXL18	1.48	1.15	1.92	0
26	RNF6	1.61	1.13	2.29	0.01
27	TMED10	1.63	1.16	2.29	0
28	ZNF281	1.57	1.15	2.13	0
29	GNA12	1.6	1.15	2.23	0.01
30	C7orf25	1.39	1.09	1.76	0.01
31	SLC39A6	1.38	1.09	1.74	0.01
32	ATP11A	1.32	1.08	1.61	0.01
33	LRCH1	1.51	1.11	2.07	0.01
34	ANO6	1.57	1.15	2.13	0
35	FAM161B	0.71	0.56	0.9	0
36	MAP7	1.59	1.21	2.1	0
37	CALU	1.57	1.16	2.12	0
38	ZDHHC8	1.52	1.12	2.07	0.01
39	ZDHHC9	1.58	1.18	2.13	0
40	C1GALT1	1.52	1.19	1.94	0
41	JRKL	1.44	1.1	1.88	0.01
42	SIX5	1.55	1.15	2.1	0
43	DSG2	1.47	1.16	1.86	0
44	FNDC3A	1.54	1.2	2	0
45	TMEM33	1.64	1.21	2.24	0
46	ADAM9	1.51	1.16	1.98	0
47	AGFG1	1.57	1.16	2.12	0
48	SLC11A2	1.46	1.12	1.9	0.01
49	GABRR2	1.19	1.05	1.34	0.01
50	ITGB1	1.62	1.22	2.14	0
51	LRFN3	1.47	1.12	1.92	0
52	PCDHGB3	1.16	1.04	1.3	0.01
53	SLC7A1	1.43	1.09	1.86	0.01
54	LATS2	1.51	1.15	1.99	0
55	VEGFA	1.45	1.17	1.81	0
56	PCDHGB2	1.13	1.04	1.24	0.01
57	PFKM	1.4	1.11	1.79	0.01
58	OTUB2	1.31	1.07	1.6	0.01
59	DCBLD1	1.42	1.12	1.8	0
60	PCDHGA11	1.24	1.07	1.44	0
61	KLF7	1.38	1.11	1.72	0
62	HK2	1.34	1.08	1.65	0.01
63	FLT1	1.36	1.09	1.68	0.01
64	LAMC1	1.42	1.14	1.78	0
65	PCDHGC4	1.15	1.04	1.27	0.01
66	TFRC	1.34	1.11	1.61	0
67	PEAR1	1.48	1.25	1.76	0
68	MCTP2	1.33	1.07	1.64	0.01
69	NAMPT	1.51	1.19	1.91	0
70	SPRY4	1.43	1.21	1.69	0
71	PCDHGC5	1.13	1.03	1.24	0.01
72	COL4A1	1.31	1.09	1.57	0
73	KCNS2	1.21	1.06	1.37	0
74	MCAM	1.32	1.11	1.58	0
75	STARD4	1.36	1.11	1.66	0
76	MYO1B	1.38	1.11	1.72	0
77	PTPRB	1.38	1.15	1.64	0
78	TGFA	1.35	1.1	1.66	0
79	ARID3A	1.34	1.11	1.62	0
80	ITGB3	1.17	1.05	1.3	0
81	SLC6A1	1.26	1.1	1.46	0
82	ERG	1.39	1.15	1.68	0
83	PCDHGA10	1.19	1.07	1.32	0
84	LEPR	1.34	1.1	1.62	0
85	TNFRSF10D	1.34	1.14	1.59	0
86	FCAR	1.12	1.03	1.21	0.01
87	PPFIA4	1.25	1.07	1.46	0
88	COL4A2	1.3	1.08	1.57	0.01
89	ANGPT2	1.42	1.19	1.68	0
90	TLL1	1.15	1.04	1.27	0.01
91	WWC2	1.31	1.09	1.57	0
92	ITGA5	1.48	1.26	1.73	0
93	CAP2	1.26	1.07	1.48	0.01
94	TTC36	1.14	1.04	1.26	0
95	EDA2R	1.19	1.05	1.34	0.01
96	MSRB3	1.24	1.08	1.42	0
97	DNAJC6	1.2	1.06	1.36	0
98	SHC4	1.23	1.06	1.43	0.01
99	CCDC68	1.19	1.05	1.35	0.01
100	ZNF229	1.14	1.04	1.26	0.01
101	LOXL2	1.34	1.16	1.54	0
102	PXDN	1.21	1.06	1.38	0
103	VGLL3	1.16	1.04	1.3	0.01
104	MATN3	1.21	1.08	1.34	0
105	NKD1	1.17	1.05	1.3	0
106	LIPG	1.22	1.07	1.38	0
107	SEMA3A	1.18	1.07	1.29	0
108	EREG	1.17	1.09	1.26	0
109	TFPI	1.26	1.12	1.43	0
110	TNFRSF11B	1.17	1.06	1.29	0
111	PCDHB3	1.16	1.04	1.28	0.01
112	PAPPA	1.24	1.09	1.4	0
113	STC1	1.21	1.09	1.35	0
114	DDN	1.17	1.04	1.31	0.01
115	INHBA	1.16	1.04	1.29	0.01
116	P2RY10	0.87	0.79	0.97	0.01
117	POSTN	1.17	1.05	1.29	0
118	ZNF134	1.23	1.09	1.4	0
119	GJD3	1.11	1.04	1.18	0
120	HLF	0.85	0.76	0.95	0.01
121	APCDD1L	1.15	1.05	1.25	0
122	FN1	1.17	1.04	1.31	0.01
123	PROK2	1.13	1.03	1.24	0.01
124	ELMOD1	1.16	1.05	1.29	0
125	PPIAL4C	0.89	0.84	0.96	0
126	ADD2	1.16	1.05	1.29	0
127	EPGN	1.1	1.03	1.18	0.01
128	PDE1C	1.21	1.08	1.36	0
129	RAB3B	1.14	1.05	1.25	0
130	MUSTN1	0.89	0.84	0.96	0
131	GCKR	1.15	1.04	1.28	0.01
132	TAS2R10	1.14	1.04	1.25	0.01
133	MME	1.13	1.04	1.22	0
134	LRAT	1.09	1.02	1.17	0.01
135	GNG8	0.92	0.88	0.97	0
136	CXCL5	1.11	1.04	1.18	0
137	SERPINA5	1.16	1.07	1.26	0
138	PTH2R	0.9	0.84	0.97	0

## Sheet: Table S5
Table S5: List of further achieved prognostic dsRBP cluster-associated DEGs after multistep filtering
	logFC	AveExpr	t	P.Value	adj.P.Val	B	ID
HK2	4.91	4.48	6.9	0	0	14.97	HK2
MAP7	3.54	3.82	6.23	0	0	11.17	MAP7
DSG2	3.68	5.02	5.56	0	0	7.63	DSG2
MSRB3	-4.84	1.07	-5.09	0	0	5.38	MSRB3
LEPR	-3.65	0.34	-4.81	0	0	4.07	LEPR
TGFA	3.73	3.38	4.67	0	0	3.47	TGFA
DDN	4.81	-2.89	4.03	0	0	0.86	DDN
MUSTN1	-6.19	-0.4	-4.02	0	0	0.83	MUSTN1
PEAR1	-3.25	-0.3	-3.73	0	0	-0.24	PEAR1
LIPG	4.11	1.28	3.54	0	0	-0.88	LIPG
MCAM	-2.73	4.15	-3.49	0	0	-1.05	MCAM
PTPRB	-2.82	0.4	-3.46	0	0.01	-1.15	PTPRB
EDA2R	-4.12	-3.4	-3.46	0	0.01	-1.18	EDA2R
EPGN	8.24	-1.8	3.45	0	0.01	-1.21	EPGN
FLT1	-2.25	1.72	-3.43	0	0.01	-1.25	FLT1
ERG	-2.56	1.01	-3.35	0	0.01	-1.52	ERG
HLF	-3.67	-0.29	-3.16	0	0.01	-2.11	HLF
CAP2	-2.77	1.18	-3.1	0	0.01	-2.31	CAP2
TFRC	2.05	6	3.05	0	0.02	-2.45	TFRC
DCBLD1	1.72	3.24	3.02	0	0.02	-2.53	DCBLD1
PDE1C	-3.81	-4.58	-3.01	0	0.02	-2.57	PDE1C
PCDHB3	-4.17	-2.95	-2.97	0	0.02	-2.69	PCDHB3
LRCH1	-1.47	2.01	-2.85	0	0.03	-3.02	LRCH1
C1GALT1	1.76	3.21	2.82	0.01	0.03	-3.11	C1GALT1
TMEM33	1.42	4	2.78	0.01	0.03	-3.22	TMEM33
MCTP2	2.07	1.99	2.76	0.01	0.03	-3.27	MCTP2
ZNF229	-3.94	-3.78	-2.71	0.01	0.04	-3.39	ZNF229
VGLL3	-3.47	-1.76	-2.7	0.01	0.04	-3.43	VGLL3
ITGB3	-3.42	-1.55	-2.68	0.01	0.04	-3.48	ITGB3

## Sheet: Table S6
Table S6: performance of signature in the TCGA-CESC cohort, GSE44001 cohort and CGCI-HTMCP-CC cohort
	param1	p1	param2	p2	tmp	names	tcga	gse44001	imvigor210	gse78220	cgci	concordance
step_backward&boost	step	backward	boost	TRUE	0	step_backward&boost	0.757557	0.626878	0.561394	0.492683	0.620032	0.668156
step_both&boost	step	both	boost	TRUE	0	step_both&boost	0.757557	0.626878	0.561394	0.492683	0.620032	0.668156
step_forward&boost	step	forward	boost	TRUE	0	step_forward&boost	0.762609	0.607042	0.571563	0.604878	0.616436	0.662029
step_backward&ridge	step	backward	alpha	0	0	step_backward&ridge	0.768294	0.615141	0.551578	0.507317	0.598274	0.660569
step_both&ridge	step	both	alpha	0	0	step_both&ridge	0.768294	0.615141	0.551578	0.507317	0.598274	0.660569
step_backward&Enet_0.75	step	backward	alpha	0.75	0	step_backward&Enet_0.75	0.770098	0.607394	0.552734	0.492683	0.601151	0.659548
step_both&Enet_0.75	step	both	alpha	0.75	0	step_both&Enet_0.75	0.770098	0.607394	0.552734	0.492683	0.601151	0.659548
step_backward&Enet_0.5	step	backward	alpha	0.5	0	step_backward&Enet_0.5	0.770189	0.607277	0.552891	0.492683	0.600611	0.659359
step_both&Enet_0.5	step	both	alpha	0.5	0	step_both&Enet_0.5	0.770189	0.607277	0.552891	0.492683	0.600611	0.659359
step_backward&Enet_0.25	step	backward	alpha	0.25	0	step_backward&Enet_0.25	0.770279	0.608099	0.552871	0.497561	0.598993	0.659123
step_both&Enet_0.25	step	both	alpha	0.25	0	step_both&Enet_0.25	0.770279	0.608099	0.552871	0.497561	0.598993	0.659123
multi_cox&boost	multi_cox	TRUE	boost	TRUE	0	multi_cox&boost	0.690337	0.640493	0.515077	0.55122	0.64269	0.65784
step_backward&lasso	step	backward	alpha	1	0	step_backward&lasso	0.768925	0.602113	0.551598	0.517073	0.60241	0.657816
step_both&lasso	step	both	alpha	1	0	step_both&lasso	0.768925	0.602113	0.551598	0.517073	0.60241	0.657816
boost&lasso	boost	TRUE	alpha	1	0	boost&lasso	0.777768	0.59108	0.563608	0.560976	0.599712	0.656187
boost&Enet_0.5	boost	TRUE	alpha	0.5	0	boost&Enet_0.5	0.777407	0.590845	0.563667	0.560976	0.599892	0.656048
boost&Enet_0.75	boost	TRUE	alpha	0.75	0	boost&Enet_0.75	0.777858	0.590728	0.563863	0.560976	0.599173	0.655919
boost&Enet_0.25	boost	TRUE	alpha	0.25	0	boost&Enet_0.25	0.777948	0.58216	0.564235	0.560976	0.603309	0.654472
boost&ridge	boost	TRUE	alpha	0	0	boost&ridge	0.777948	0.580869	0.562942	0.560976	0.598633	0.652483
step_forward&Enet_0.75	step	forward	alpha	0.75	0	step_forward&Enet_0.75	0.783994	0.542488	0.543447	0.55122	0.62201	0.649497
step_forward&lasso	step	forward	alpha	1	0	step_forward&lasso	0.784264	0.541667	0.544466	0.55122	0.620212	0.648714
multi_cox&Enet_0.75	multi_cox	TRUE	alpha	0.75	0	multi_cox&Enet_0.75	0.699179	0.642371	0.517349	0.62439	0.600611	0.647387
multi_cox&Enet_0.5	multi_cox	TRUE	alpha	0.5	0	multi_cox&Enet_0.5	0.699269	0.642371	0.51733	0.62439	0.600432	0.647357
multi_cox&lasso	multi_cox	TRUE	alpha	1	0	multi_cox&lasso	0.699089	0.642371	0.517252	0.62439	0.600252	0.647237
multi_cox&Enet_0.25	multi_cox	TRUE	alpha	0.25	0	multi_cox&Enet_0.25	0.698998	0.642254	0.517349	0.62439	0.600432	0.647228
multi_cox&step_forward	multi_cox	TRUE	step	forward	0	multi_cox&step_forward	0.698908	0.642136	0.517271	0.62439	0.600432	0.647159
multi_cox&step_backward	multi_cox	TRUE	step	backward	0	multi_cox&step_backward	0.698908	0.642136	0.517271	0.62439	0.600432	0.647159
multi_cox&step_both	multi_cox	TRUE	step	both	0	multi_cox&step_both	0.698908	0.642136	0.517271	0.62439	0.600432	0.647159
multi_cox&ridge	multi_cox	TRUE	alpha	0	0	multi_cox&ridge	0.698728	0.642254	0.517506	0.629268	0.599353	0.646778
step_forward&Enet_0.5	step	forward	alpha	0.5	0	step_forward&Enet_0.5	0.784896	0.539437	0.552401	0.531707	0.615896	0.646743
step_forward&Enet_0.25	step	forward	alpha	0.25	0	step_forward&Enet_0.25	0.776775	0.558099	0.571269	0.560976	0.604927	0.6466
step_forward&ridge	step	forward	alpha	0	0	step_forward&ridge	0.752053	0.526408	0.577774	0.580488	0.559971	0.612811
rf&step_backward	rf	TRUE	step	backward	0	rf&step_backward	0.706578	0.535798	0.533318	0.619512	0.551699	0.598025
rf&step_both	rf	TRUE	step	both	0	rf&step_both	0.706578	0.535798	0.533318	0.619512	0.551699	0.598025
rf&lasso	rf	TRUE	alpha	1	0	rf&lasso	0.707209	0.52277	0.536374	0.6	0.549541	0.593174
rf&Enet_0.75	rf	TRUE	alpha	0.75	0	rf&Enet_0.75	0.706758	0.524061	0.536217	0.6	0.548642	0.593154
rf&Enet_0.5	rf	TRUE	alpha	0.5	0	rf&Enet_0.5	0.706578	0.523592	0.536119	0.6	0.548822	0.592997
rf&Enet_0.25	rf	TRUE	alpha	0.25	0	rf&Enet_0.25	0.706668	0.522418	0.536844	0.604878	0.549182	0.592756
rf&multi_cox	rf	TRUE	multi_cox	TRUE	0	rf&multi_cox	0.706127	0.523122	0.535845	0.595122	0.548463	0.59257
rf&step_forward	rf	TRUE	step	forward	0	rf&step_forward	0.706127	0.523122	0.535845	0.595122	0.548463	0.59257
rf&ridge	rf	TRUE	alpha	0	0	rf&ridge	0.701254	0.503404	0.53849	0.565854	0.543607	0.582755
rf&boost	rf	TRUE	boost	TRUE	0	rf&boost	0.698367	0.483803	0.546386	0.62439	0.553498	0.578556

## Sheet: Table S7
Table S7: Patients information stratified by the signature in the TCGA-CESC cohort
	sample	patient	cancer	age_at_initial_pathologic_diagnosis	gender	race	ajcc_pathologic_tumor_stage	clinical_stage	histological_type	time	status	step_backward&boost	Group
TCGA-2W-A8YY-01	TCGA-2W-A8YY-01	TCGA-2W-A8YY	CESC	51	FEMALE	WHITE		Stage IB2	Adenosquamous	17.7667	0	-5.48885	Low
TCGA-4J-AA1J-01	TCGA-4J-AA1J-01	TCGA-4J-AA1J	CESC	31	FEMALE	WHITE		Stage IB2	Cervical Squamous Cell Carcinoma	18.0667	0	-4.43312	High
TCGA-BI-A0VR-01	TCGA-BI-A0VR-01	TCGA-BI-A0VR	CESC	53	FEMALE	WHITE		Stage IIIB	Cervical Squamous Cell Carcinoma	50.1667	0	-7.25184	Low
TCGA-BI-A0VS-01	TCGA-BI-A0VS-01	TCGA-BI-A0VS	CESC	48	FEMALE	WHITE		Stage IB	Cervical Squamous Cell Carcinoma	57.8333	0	-4.00063	High
TCGA-BI-A20A-01	TCGA-BI-A20A-01	TCGA-BI-A20A	CESC	49	FEMALE	WHITE		Stage IB1	Cervical Squamous Cell Carcinoma	24	0	-6.41614	Low
TCGA-C5-A0TN-01	TCGA-C5-A0TN-01	TCGA-C5-A0TN	CESC	21	FEMALE	BLACK OR AFRICAN AMERICAN		Stage IB2	Cervical Squamous Cell Carcinoma	11.6	1	2.15239	High
TCGA-C5-A1BE-01	TCGA-C5-A1BE-01	TCGA-C5-A1BE	CESC	64	FEMALE	WHITE		Stage IB2	Cervical Squamous Cell Carcinoma	69.8	1	-8.99864	Low
TCGA-C5-A1BF-01	TCGA-C5-A1BF-01	TCGA-C5-A1BF	CESC	46	FEMALE	WHITE		Stage IB	Cervical Squamous Cell Carcinoma	19	1	1.51798	High
TCGA-C5-A1BI-01	TCGA-C5-A1BI-01	TCGA-C5-A1BI	CESC	31	FEMALE	WHITE		Stage IIIB	Cervical Squamous Cell Carcinoma	37.0667	0	-7.23165	Low
TCGA-C5-A1BJ-01	TCGA-C5-A1BJ-01	TCGA-C5-A1BJ	CESC	34	FEMALE	WHITE		Stage IIB	Cervical Squamous Cell Carcinoma	146.167	0	-3.76174	High
TCGA-C5-A1BK-01	TCGA-C5-A1BK-01	TCGA-C5-A1BK	CESC	36	FEMALE	BLACK OR AFRICAN AMERICAN		Stage IB	Cervical Squamous Cell Carcinoma	179.5	0	-9.77691	Low
TCGA-C5-A1BL-01	TCGA-C5-A1BL-01	TCGA-C5-A1BL	CESC	32	FEMALE	WHITE		Stage IB	Cervical Squamous Cell Carcinoma	175.7	0	-1.91488	High
TCGA-C5-A1BM-01	TCGA-C5-A1BM-01	TCGA-C5-A1BM	CESC	78	FEMALE	BLACK OR AFRICAN AMERICAN		Stage IB	Cervical Squamous Cell Carcinoma	84	1	-2.93388	High
TCGA-C5-A1BN-01	TCGA-C5-A1BN-01	TCGA-C5-A1BN	CESC	26	FEMALE	WHITE		Stage IB2	Cervical Squamous Cell Carcinoma	5.53333	1	-1.80685	High
TCGA-C5-A1BQ-01	TCGA-C5-A1BQ-01	TCGA-C5-A1BQ	CESC	65	FEMALE	WHITE		Stage IIIB	Cervical Squamous Cell Carcinoma	20.1333	1	-4.6997	High
TCGA-C5-A1M5-01	TCGA-C5-A1M5-01	TCGA-C5-A1M5	CESC	53	FEMALE	WHITE		Stage IB	Cervical Squamous Cell Carcinoma	68.4	1	-10.9364	Low
TCGA-C5-A1M6-01	TCGA-C5-A1M6-01	TCGA-C5-A1M6	CESC	55	FEMALE	WHITE		Stage IIB	Cervical Squamous Cell Carcinoma	31.8333	1	-5.05544	High
TCGA-C5-A1M7-01	TCGA-C5-A1M7-01	TCGA-C5-A1M7	CESC	37	FEMALE	WHITE		Stage IB	Cervical Squamous Cell Carcinoma	46.9667	0	-6.99433	Low
TCGA-C5-A1M8-01	TCGA-C5-A1M8-01	TCGA-C5-A1M8	CESC	43	FEMALE	WHITE		Stage IB1	Cervical Squamous Cell Carcinoma	30.6333	0	-4.76628	High
TCGA-C5-A1M9-01	TCGA-C5-A1M9-01	TCGA-C5-A1M9	CESC	46	FEMALE	WHITE		Stage IB1	Endocervical Type of Adenocarcinoma	35.5	1	0.0560335	High
TCGA-C5-A1ME-01	TCGA-C5-A1ME-01	TCGA-C5-A1ME	CESC	40	FEMALE	WHITE		Stage IB1	Endocervical Type of Adenocarcinoma	58.5333	0	-8.76825	Low
TCGA-C5-A1MF-01	TCGA-C5-A1MF-01	TCGA-C5-A1MF	CESC	49	FEMALE	WHITE		Stage IB2	Cervical Squamous Cell Carcinoma	53.9	0	-8.46773	Low
TCGA-C5-A1MH-01	TCGA-C5-A1MH-01	TCGA-C5-A1MH	CESC	71	FEMALE	WHITE		Stage IIIB	Cervical Squamous Cell Carcinoma	39.5333	1	-7.35565	Low
TCGA-C5-A1MI-01	TCGA-C5-A1MI-01	TCGA-C5-A1MI	CESC	50	FEMALE	WHITE		Stage IB1	Cervical Squamous Cell Carcinoma	36.1	1	-3.20548	High
TCGA-C5-A1MJ-01	TCGA-C5-A1MJ-01	TCGA-C5-A1MJ	CESC	61	FEMALE	WHITE		Stage IB1	Endocervical Type of Adenocarcinoma	0.466667	1	-4.09617	High
TCGA-C5-A1MK-01	TCGA-C5-A1MK-01	TCGA-C5-A1MK	CESC	79	FEMALE	WHITE		Stage IIIB	Cervical Squamous Cell Carcinoma	2.46667	1	0.298866	High
TCGA-C5-A1ML-01	TCGA-C5-A1ML-01	TCGA-C5-A1ML	CESC	49	FEMALE	WHITE		Stage IB2	Cervical Squamous Cell Carcinoma	21.2	1	2.61303	High
TCGA-C5-A1MN-01	TCGA-C5-A1MN-01	TCGA-C5-A1MN	CESC	42	FEMALE	WHITE		Stage IIIB	Cervical Squamous Cell Carcinoma	41.5	1	-2.56149	High
TCGA-C5-A1MP-01	TCGA-C5-A1MP-01	TCGA-C5-A1MP	CESC	34	FEMALE	BLACK OR AFRICAN AMERICAN		Stage IB2	Cervical Squamous Cell Carcinoma	3.63333	0	-8.58731	Low
TCGA-C5-A1MQ-01	TCGA-C5-A1MQ-01	TCGA-C5-A1MQ	CESC	35	FEMALE	WHITE		Stage IIA	Cervical Squamous Cell Carcinoma	34.3667	0	-11.6749	Low
TCGA-C5-A2LS-01	TCGA-C5-A2LS-01	TCGA-C5-A2LS	CESC	37	FEMALE	WHITE		Stage IB2	Endocervical Adenocarcinoma of the Usual Type	44.8333	0	-5.82772	Low
TCGA-C5-A2LT-01	TCGA-C5-A2LT-01	TCGA-C5-A2LT	CESC	38	FEMALE	WHITE		Stage IB	Cervical Squamous Cell Carcinoma	74.2	0	-2.23115	High
TCGA-C5-A2LV-01	TCGA-C5-A2LV-01	TCGA-C5-A2LV	CESC	36	FEMALE	BLACK OR AFRICAN AMERICAN		Stage IB	Cervical Squamous Cell Carcinoma	74.4667	0	-5.99971	Low
TCGA-C5-A2LX-01	TCGA-C5-A2LX-01	TCGA-C5-A2LX	CESC	54	FEMALE	WHITE		Stage IB1	Cervical Squamous Cell Carcinoma	84.2	0	-15.0751	Low
TCGA-C5-A2LY-01	TCGA-C5-A2LY-01	TCGA-C5-A2LY	CESC	30	FEMALE	WHITE		Stage IB1	Cervical Squamous Cell Carcinoma	79.4333	0	-12.3642	Low
TCGA-C5-A2LZ-01	TCGA-C5-A2LZ-01	TCGA-C5-A2LZ	CESC	65	FEMALE	WHITE		Stage IIIB	Cervical Squamous Cell Carcinoma	101.533	1	-6.07139	Low
TCGA-C5-A2M1-01	TCGA-C5-A2M1-01	TCGA-C5-A2M1	CESC	37	FEMALE	WHITE		Stage IB1	Endocervical Type of Adenocarcinoma	38.9667	0	-5.9564	Low
TCGA-C5-A2M2-01	TCGA-C5-A2M2-01	TCGA-C5-A2M2	CESC	56	FEMALE	WHITE		Stage IB2	Endocervical Type of Adenocarcinoma	33.7	1	-5.27211	Low
TCGA-C5-A3HD-01	TCGA-C5-A3HD-01	TCGA-C5-A3HD	CESC	51	FEMALE	WHITE		Stage IIB	Cervical Squamous Cell Carcinoma	52.7333	0	-3.23461	High
TCGA-C5-A3HE-01	TCGA-C5-A3HE-01	TCGA-C5-A3HE	CESC	44	FEMALE	WHITE		Stage IB2	Cervical Squamous Cell Carcinoma	18.2667	0	-5.58513	Low
TCGA-C5-A3HF-01	TCGA-C5-A3HF-01	TCGA-C5-A3HF	CESC	24	FEMALE	WHITE		Stage IB2	Mucinous Adenocarcinoma of Endocervical Type	18.1	1	-5.44894	Low
TCGA-C5-A3HL-01	TCGA-C5-A3HL-01	TCGA-C5-A3HL	CESC	76	FEMALE	WHITE		Stage IB2	Cervical Squamous Cell Carcinoma	20.7	0	-6.98757	Low
TCGA-C5-A7CG-01	TCGA-C5-A7CG-01	TCGA-C5-A7CG	CESC	55	FEMALE	WHITE		Stage IB	Cervical Squamous Cell Carcinoma	213.6	0	-10.0002	Low
TCGA-C5-A7CH-01	TCGA-C5-A7CH-01	TCGA-C5-A7CH	CESC	43	FEMALE	WHITE		Stage IIB	Cervical Squamous Cell Carcinoma	156.467	0	-5.26877	Low
TCGA-C5-A7CJ-01	TCGA-C5-A7CJ-01	TCGA-C5-A7CJ	CESC	42	FEMALE	WHITE		Stage IIA	Cervical Squamous Cell Carcinoma	103.233	1	-4.81862	High
TCGA-C5-A7CK-01	TCGA-C5-A7CK-01	TCGA-C5-A7CK	CESC	58	FEMALE	WHITE		Stage IVA	Cervical Squamous Cell Carcinoma	136.2	1	-2.94618	High
TCGA-C5-A7CL-01	TCGA-C5-A7CL-01	TCGA-C5-A7CL	CESC	48	FEMALE	WHITE		Stage IIIB	Cervical Squamous Cell Carcinoma	15.7	1	-1.4249	High
TCGA-C5-A7CM-01	TCGA-C5-A7CM-01	TCGA-C5-A7CM	CESC	35	FEMALE	WHITE		Stage IB2	Endocervical Adenocarcinoma of the Usual Type	20.6333	0	-3.6848	High
TCGA-C5-A7CO-01	TCGA-C5-A7CO-01	TCGA-C5-A7CO	CESC	68	FEMALE	WHITE		Stage IB2	Cervical Squamous Cell Carcinoma	149.4	0	-10.8218	Low
TCGA-C5-A7UC-01	TCGA-C5-A7UC-01	TCGA-C5-A7UC	CESC	48	FEMALE	WHITE		Stage IB	Cervical Squamous Cell Carcinoma	17.4333	1	0.119475	High
TCGA-C5-A7UE-01	TCGA-C5-A7UE-01	TCGA-C5-A7UE	CESC	45	FEMALE	WHITE		Stage IB1	Cervical Squamous Cell Carcinoma	157.933	0	-9.29169	Low
TCGA-C5-A7UH-01	TCGA-C5-A7UH-01	TCGA-C5-A7UH	CESC	55	FEMALE	WHITE		Stage IIIB	Cervical Squamous Cell Carcinoma	132.933	0	-2.48321	High
TCGA-C5-A7UI-01	TCGA-C5-A7UI-01	TCGA-C5-A7UI	CESC	42	FEMALE	BLACK OR AFRICAN AMERICAN		Stage IB1	Cervical Squamous Cell Carcinoma	96.2667	1	-5.36396	Low
TCGA-C5-A7X3-01	TCGA-C5-A7X3-01	TCGA-C5-A7X3	CESC	70	FEMALE	WHITE		Stage IIIB	Cervical Squamous Cell Carcinoma	9.46667	1	-1.52637	High
TCGA-C5-A7X5-01	TCGA-C5-A7X5-01	TCGA-C5-A7X5	CESC	72	FEMALE	BLACK OR AFRICAN AMERICAN		Stage IVB	Cervical Squamous Cell Carcinoma	13.8	1	4.67464	High
TCGA-C5-A7X8-01	TCGA-C5-A7X8-01	TCGA-C5-A7X8	CESC	35	FEMALE	WHITE		Stage IB1	Mucinous Adenocarcinoma of Endocervical Type	2.76667	0	-11.6891	Low
TCGA-C5-A7XC-01	TCGA-C5-A7XC-01	TCGA-C5-A7XC	CESC	26	FEMALE	WHITE		Stage IB1	Cervical Squamous Cell Carcinoma	51.7	0	-5.77086	Low
TCGA-C5-A8XH-01	TCGA-C5-A8XH-01	TCGA-C5-A8XH	CESC	39	FEMALE	WHITE		Stage IB1	Cervical Squamous Cell Carcinoma	46.4667	1	-2.42198	High
TCGA-C5-A8XI-01	TCGA-C5-A8XI-01	TCGA-C5-A8XI	CESC	69	FEMALE	BLACK OR AFRICAN AMERICAN		Stage IB2	Cervical Squamous Cell Carcinoma	8.46667	0	-7.85968	Low
TCGA-C5-A8XJ-01	TCGA-C5-A8XJ-01	TCGA-C5-A8XJ	CESC	74	FEMALE	WHITE		Stage IB	Cervical Squamous Cell Carcinoma	148.9	0	-4.19349	High
TCGA-C5-A8XK-01	TCGA-C5-A8XK-01	TCGA-C5-A8XK	CESC	30	FEMALE	BLACK OR AFRICAN AMERICAN			Cervical Squamous Cell Carcinoma	101.3	0	-2.63567	High
TCGA-C5-A8YQ-01	TCGA-C5-A8YQ-01	TCGA-C5-A8YQ	CESC	79	FEMALE	WHITE		Stage IB1	Cervical Squamous Cell Carcinoma	23.8333	1	-2.98508	High
TCGA-C5-A8YR-01	TCGA-C5-A8YR-01	TCGA-C5-A8YR	CESC	56	FEMALE	WHITE		Stage IB	Cervical Squamous Cell Carcinoma	27.9	1	-0.603075	High
TCGA-C5-A8YT-01	TCGA-C5-A8YT-01	TCGA-C5-A8YT	CESC	36	FEMALE	WHITE		Stage IB1	Cervical Squamous Cell Carcinoma	21.1	1	-4.47202	High
TCGA-C5-A8ZZ-01	TCGA-C5-A8ZZ-01	TCGA-C5-A8ZZ	CESC	41	FEMALE	WHITE		Stage IIB	Cervical Squamous Cell Carcinoma	21.2	0	-1.9112	High
TCGA-C5-A901-01	TCGA-C5-A901-01	TCGA-C5-A901	CESC	44	FEMALE	WHITE			Cervical Squamous Cell Carcinoma	17.2667	0	-5.904	Low
TCGA-C5-A902-01	TCGA-C5-A902-01	TCGA-C5-A902	CESC	35	FEMALE	BLACK OR AFRICAN AMERICAN		Stage IB2	Cervical Squamous Cell Carcinoma	4.96667	0	-9.47435	Low
TCGA-C5-A905-01	TCGA-C5-A905-01	TCGA-C5-A905	CESC	37	FEMALE	BLACK OR AFRICAN AMERICAN		Stage IB	Cervical Squamous Cell Carcinoma	162.633	0	-7.97024	Low
TCGA-C5-A907-01	TCGA-C5-A907-01	TCGA-C5-A907	CESC	47	FEMALE	WHITE		Stage IB2	Cervical Squamous Cell Carcinoma	14.9333	0	-2.51154	High
TCGA-DG-A2KH-01	TCGA-DG-A2KH-01	TCGA-DG-A2KH	CESC	25	FEMALE	[Not Evaluated]		Stage IB1	Adenosquamous	1.13333	0	-8.84865	Low
TCGA-DG-A2KJ-01	TCGA-DG-A2KJ-01	TCGA-DG-A2KJ	CESC	50	FEMALE	[Not Evaluated]		Stage IIIB	Cervical Squamous Cell Carcinoma	96.4333	0	-12.2142	Low
TCGA-DG-A2KK-01	TCGA-DG-A2KK-01	TCGA-DG-A2KK	CESC	51	FEMALE	[Not Evaluated]		Stage IIIB	Cervical Squamous Cell Carcinoma	83.2	0	-6.0516	Low
TCGA-DG-A2KL-01	TCGA-DG-A2KL-01	TCGA-DG-A2KL	CESC	53	FEMALE	[Not Evaluated]		Stage IIA	Cervical Squamous Cell Carcinoma	45.5667	0	-7.21162	Low
TCGA-DG-A2KM-01	TCGA-DG-A2KM-01	TCGA-DG-A2KM	CESC	46	FEMALE	[Not Evaluated]		Stage IB1	Cervical Squamous Cell Carcinoma	64.8667	0	-7.39718	Low
TCGA-DR-A0ZL-01	TCGA-DR-A0ZL-01	TCGA-DR-A0ZL	CESC	53	FEMALE	ASIAN		Stage IB	Cervical Squamous Cell Carcinoma	88.9667	0	-8.50112	Low
TCGA-DR-A0ZM-01	TCGA-DR-A0ZM-01	TCGA-DR-A0ZM	CESC	61	FEMALE	WHITE		Stage IIIB	Cervical Squamous Cell Carcinoma	59.7	0	-8.03905	Low
TCGA-DS-A0VK-01	TCGA-DS-A0VK-01	TCGA-DS-A0VK	CESC	45	FEMALE	WHITE		Stage IB	Cervical Squamous Cell Carcinoma	37.2667	1	-4.91703	High
TCGA-DS-A0VL-01	TCGA-DS-A0VL-01	TCGA-DS-A0VL	CESC	25	FEMALE	WHITE		Stage IB	Cervical Squamous Cell Carcinoma	2.7	0	-7.09831	Low
TCGA-DS-A0VM-01	TCGA-DS-A0VM-01	TCGA-DS-A0VM	CESC	51	FEMALE	WHITE		Stage IB	Cervical Squamous Cell Carcinoma	119.633	0	-4.64716	High
TCGA-DS-A0VN-01	TCGA-DS-A0VN-01	TCGA-DS-A0VN	CESC	47	FEMALE	WHITE		Stage IB	Cervical Squamous Cell Carcinoma	120.3	0	-5.59302	Low
TCGA-DS-A1O9-01	TCGA-DS-A1O9-01	TCGA-DS-A1O9	CESC	75	FEMALE	WHITE		Stage IVA	Cervical Squamous Cell Carcinoma	8.86667	1	1.50282	High
TCGA-DS-A1OA-01	TCGA-DS-A1OA-01	TCGA-DS-A1OA	CESC	77	FEMALE	ASIAN		Stage IB	Cervical Squamous Cell Carcinoma	29.3	1	-6.04057	Low
TCGA-DS-A1OB-01	TCGA-DS-A1OB-01	TCGA-DS-A1OB	CESC	45	FEMALE	WHITE		Stage IB	Cervical Squamous Cell Carcinoma	28.7	1	1.05481	High
TCGA-DS-A1OC-01	TCGA-DS-A1OC-01	TCGA-DS-A1OC	CESC	47	FEMALE	WHITE		Stage IB	Cervical Squamous Cell Carcinoma	12.5333	0	0.469626	High
TCGA-DS-A1OD-01	TCGA-DS-A1OD-01	TCGA-DS-A1OD	CESC	49	FEMALE	WHITE		Stage IB1	Cervical Squamous Cell Carcinoma	129.133	0	-9.70536	Low
TCGA-DS-A3LQ-01	TCGA-DS-A3LQ-01	TCGA-DS-A3LQ	CESC	46	FEMALE			Stage IIIB	Cervical Squamous Cell Carcinoma	23.3	0	-0.887642	High
TCGA-DS-A5RQ-01	TCGA-DS-A5RQ-01	TCGA-DS-A5RQ	CESC	80	FEMALE	WHITE		Stage IB1	Cervical Squamous Cell Carcinoma	17.0667	0	-7.30798	Low
TCGA-DS-A7WF-01	TCGA-DS-A7WF-01	TCGA-DS-A7WF	CESC	41	FEMALE	[Unknown]		Stage IB2	Adenosquamous	16.4	1	-0.863184	High
TCGA-DS-A7WH-01	TCGA-DS-A7WH-01	TCGA-DS-A7WH	CESC	34	FEMALE	WHITE		Stage IB1	Mucinous Adenocarcinoma of Endocervical Type	17.7667	0	-4.61043	High
TCGA-DS-A7WI-01	TCGA-DS-A7WI-01	TCGA-DS-A7WI	CESC	43	FEMALE	WHITE		Stage IIA2	Cervical Squamous Cell Carcinoma	8.4	1	-6.89096	Low
TCGA-EA-A1QS-01	TCGA-EA-A1QS-01	TCGA-EA-A1QS	CESC	46	FEMALE	WHITE		Stage IB1	Cervical Squamous Cell Carcinoma	40.1	0	-2.53147	High
TCGA-EA-A1QT-01	TCGA-EA-A1QT-01	TCGA-EA-A1QT	CESC	47	FEMALE	WHITE		Stage IB	Cervical Squamous Cell Carcinoma	41.4333	0	-8.54803	Low
TCGA-EA-A3HQ-01	TCGA-EA-A3HQ-01	TCGA-EA-A3HQ	CESC	60	FEMALE	WHITE		Stage II	Cervical Squamous Cell Carcinoma	37.8667	0	-5.06321	High
TCGA-EA-A3HR-01	TCGA-EA-A3HR-01	TCGA-EA-A3HR	CESC	57	FEMALE	WHITE		Stage II	Cervical Squamous Cell Carcinoma	31.3333	0	-2.5112	High
TCGA-EA-A3HS-01	TCGA-EA-A3HS-01	TCGA-EA-A3HS	CESC	35	FEMALE	WHITE		Stage IB	Cervical Squamous Cell Carcinoma	31.9667	0	-1.35729	High
TCGA-EA-A3HT-01	TCGA-EA-A3HT-01	TCGA-EA-A3HT	CESC	68	FEMALE	WHITE		Stage IB	Cervical Squamous Cell Carcinoma	31.8	0	-4.78811	High
TCGA-EA-A3HU-01	TCGA-EA-A3HU-01	TCGA-EA-A3HU	CESC	43	FEMALE	WHITE		Stage II	Cervical Squamous Cell Carcinoma	33.7667	0	-2.76843	High
TCGA-EA-A3QD-01	TCGA-EA-A3QD-01	TCGA-EA-A3QD	CESC	59	FEMALE	WHITE		Stage IIIB	Cervical Squamous Cell Carcinoma	13.2333	0	-7.87682	Low
TCGA-EA-A3QE-01	TCGA-EA-A3QE-01	TCGA-EA-A3QE	CESC	45	FEMALE	WHITE		Stage IB	Cervical Squamous Cell Carcinoma	25.3667	0	-8.22551	Low
TCGA-EA-A3Y4-01	TCGA-EA-A3Y4-01	TCGA-EA-A3Y4	CESC	40	FEMALE	WHITE		Stage IB	Cervical Squamous Cell Carcinoma	37.4	0	-6.90398	Low
TCGA-EA-A410-01	TCGA-EA-A410-01	TCGA-EA-A410	CESC	51	FEMALE	WHITE		Stage IIA2	Cervical Squamous Cell Carcinoma	26.7667	0	2.53578	High
TCGA-EA-A411-01	TCGA-EA-A411-01	TCGA-EA-A411	CESC	50	FEMALE	WHITE		Stage IB1	Cervical Squamous Cell Carcinoma	24.9	0	-4.61334	High
TCGA-EA-A439-01	TCGA-EA-A439-01	TCGA-EA-A439	CESC	50	FEMALE	ASIAN		Stage IIA1	Cervical Squamous Cell Carcinoma	32.1667	0	-3.30666	High
TCGA-EA-A43B-01	TCGA-EA-A43B-01	TCGA-EA-A43B	CESC	43	FEMALE	WHITE		Stage IB1	Cervical Squamous Cell Carcinoma	26.3667	0	-4.59207	High
TCGA-EA-A44S-01	TCGA-EA-A44S-01	TCGA-EA-A44S	CESC	31	FEMALE	WHITE		Stage IIIB	Cervical Squamous Cell Carcinoma	12.3	0	-11.617	Low
TCGA-EA-A4BA-01	TCGA-EA-A4BA-01	TCGA-EA-A4BA	CESC	49	FEMALE	WHITE		Stage IB2	Endocervical Type of Adenocarcinoma	25.1667	0	-5.28574	Low
TCGA-EA-A50E-01	TCGA-EA-A50E-01	TCGA-EA-A50E	CESC	45	FEMALE	ASIAN		Stage IVA	Cervical Squamous Cell Carcinoma	7.56667	1	1.21621	High
TCGA-EA-A556-01	TCGA-EA-A556-01	TCGA-EA-A556	CESC	38	FEMALE	WHITE		Stage IB1	Endometrioid Adenocarcinoma of Endocervix	15.1	0	-3.45011	High
TCGA-EA-A5FO-01	TCGA-EA-A5FO-01	TCGA-EA-A5FO	CESC	59	FEMALE	WHITE		Stage IB1	Cervical Squamous Cell Carcinoma	27.1667	0	-10.0702	Low
TCGA-EA-A5O9-01	TCGA-EA-A5O9-01	TCGA-EA-A5O9	CESC	39	FEMALE	WHITE		Stage IB2	Cervical Squamous Cell Carcinoma	26.2667	0	-8.98366	Low
TCGA-EA-A5ZD-01	TCGA-EA-A5ZD-01	TCGA-EA-A5ZD	CESC	40	FEMALE	ASIAN		Stage IB1	Cervical Squamous Cell Carcinoma	27.6667	0	-10.2138	Low
TCGA-EA-A5ZE-01	TCGA-EA-A5ZE-01	TCGA-EA-A5ZE	CESC	54	FEMALE	ASIAN		Stage IB1	Cervical Squamous Cell Carcinoma	27.6333	0	-8.36632	Low
TCGA-EA-A5ZF-01	TCGA-EA-A5ZF-01	TCGA-EA-A5ZF	CESC	56	FEMALE	ASIAN		Stage IB1	Cervical Squamous Cell Carcinoma	27.6	0	-6.36301	Low
TCGA-EA-A6QX-01	TCGA-EA-A6QX-01	TCGA-EA-A6QX	CESC	49	FEMALE	ASIAN		Stage IIIB	Cervical Squamous Cell Carcinoma	24.3333	0	-8.1361	Low
TCGA-EA-A78R-01	TCGA-EA-A78R-01	TCGA-EA-A78R	CESC	54	FEMALE	ASIAN		Stage IB1	Cervical Squamous Cell Carcinoma	13.6667	0	-8.24783	Low
TCGA-EA-A97N-01	TCGA-EA-A97N-01	TCGA-EA-A97N	CESC	38	FEMALE	WHITE		Stage IB2	Cervical Squamous Cell Carcinoma	0.366667	0	-8.26725	Low
TCGA-EK-A2GZ-01	TCGA-EK-A2GZ-01	TCGA-EK-A2GZ	CESC	64	FEMALE	BLACK OR AFRICAN AMERICAN		Stage IIIB	Cervical Squamous Cell Carcinoma	12.7667	0	-0.0560299	High
TCGA-EK-A2H0-01	TCGA-EK-A2H0-01	TCGA-EK-A2H0	CESC	24	FEMALE	WHITE		Stage IIB	Cervical Squamous Cell Carcinoma	61.5667	0	-3.01433	High
TCGA-EK-A2H1-01	TCGA-EK-A2H1-01	TCGA-EK-A2H1	CESC	20	FEMALE	WHITE		Stage IB2	Cervical Squamous Cell Carcinoma	26.6333	0	-2.57518	High
TCGA-EK-A2IP-01	TCGA-EK-A2IP-01	TCGA-EK-A2IP	CESC	28	FEMALE	WHITE		Stage IB1	Cervical Squamous Cell Carcinoma	6.73333	0	-8.73697	Low
TCGA-EK-A2IR-01	TCGA-EK-A2IR-01	TCGA-EK-A2IR	CESC	48	FEMALE	WHITE		Stage IB2	Cervical Squamous Cell Carcinoma	114.733	0	-8.25269	Low
TCGA-EK-A2PG-01	TCGA-EK-A2PG-01	TCGA-EK-A2PG	CESC	88	FEMALE	BLACK OR AFRICAN AMERICAN			Cervical Squamous Cell Carcinoma	1.53333	0	-8.77387	Low
TCGA-EK-A2PI-01	TCGA-EK-A2PI-01	TCGA-EK-A2PI	CESC	44	FEMALE	WHITE		Stage IIIB	Cervical Squamous Cell Carcinoma	19.5333	0	-3.02671	High
TCGA-EK-A2PK-01	TCGA-EK-A2PK-01	TCGA-EK-A2PK	CESC	43	FEMALE	WHITE		Stage IB1	Cervical Squamous Cell Carcinoma	0.4	0	-5.93394	Low
TCGA-EK-A2PL-01	TCGA-EK-A2PL-01	TCGA-EK-A2PL	CESC	36	FEMALE	WHITE		Stage IIIB	Cervical Squamous Cell Carcinoma	0.433333	0	-4.13634	High
TCGA-EK-A2PM-01	TCGA-EK-A2PM-01	TCGA-EK-A2PM	CESC	81	FEMALE	WHITE		Stage IIB	Cervical Squamous Cell Carcinoma	0.6	0	-6.41237	Low
TCGA-EK-A2R7-01	TCGA-EK-A2R7-01	TCGA-EK-A2R7	CESC	45	FEMALE	WHITE		Stage IB	Cervical Squamous Cell Carcinoma	0.9	0	-7.03632	Low
TCGA-EK-A2R8-01	TCGA-EK-A2R8-01	TCGA-EK-A2R8	CESC	48	FEMALE	WHITE		Stage IB2	Cervical Squamous Cell Carcinoma	1.46667	0	4.42778	High
TCGA-EK-A2R9-01	TCGA-EK-A2R9-01	TCGA-EK-A2R9	CESC	58	FEMALE	WHITE		Stage IB1	Cervical Squamous Cell Carcinoma	0.133333	0	-4.96271	High
TCGA-EK-A2RA-01	TCGA-EK-A2RA-01	TCGA-EK-A2RA	CESC	74	FEMALE			Stage IIA2	Cervical Squamous Cell Carcinoma	41.5333	0	-13.0063	Low
TCGA-EK-A2RB-01	TCGA-EK-A2RB-01	TCGA-EK-A2RB	CESC	48	FEMALE	WHITE		Stage IVB	Cervical Squamous Cell Carcinoma	0.3	0	-8.28057	Low
TCGA-EK-A2RC-01	TCGA-EK-A2RC-01	TCGA-EK-A2RC	CESC	33	FEMALE			Stage IB1	Cervical Squamous Cell Carcinoma	4.3	0	-6.48396	Low
TCGA-EK-A2RE-01	TCGA-EK-A2RE-01	TCGA-EK-A2RE	CESC	26	FEMALE	WHITE		Stage IIA	Cervical Squamous Cell Carcinoma	1.9	0	-4.73006	High
TCGA-EK-A2RJ-01	TCGA-EK-A2RJ-01	TCGA-EK-A2RJ	CESC	51	FEMALE	WHITE		Stage IB2	Cervical Squamous Cell Carcinoma	1.76667	0	1.10255	High
TCGA-EK-A2RK-01	TCGA-EK-A2RK-01	TCGA-EK-A2RK	CESC	67	FEMALE	WHITE		Stage IA2	Cervical Squamous Cell Carcinoma	0.433333	0	-12.1895	Low
TCGA-EK-A2RL-01	TCGA-EK-A2RL-01	TCGA-EK-A2RL	CESC	32	FEMALE	BLACK OR AFRICAN AMERICAN		Stage IB	Endocervical Type of Adenocarcinoma	48.4333	1	-7.9244	Low
TCGA-EK-A2RM-01	TCGA-EK-A2RM-01	TCGA-EK-A2RM	CESC	40	FEMALE	WHITE		Stage IB	Cervical Squamous Cell Carcinoma	1.66667	0	-7.0526	Low
TCGA-EK-A2RN-01	TCGA-EK-A2RN-01	TCGA-EK-A2RN	CESC	45	FEMALE	WHITE		Stage IB1	Cervical Squamous Cell Carcinoma	2.36667	0	-14.7838	Low
TCGA-EK-A2RO-01	TCGA-EK-A2RO-01	TCGA-EK-A2RO	CESC	59	FEMALE	AMERICAN INDIAN OR ALASKA NATIVE		Stage IIB	Cervical Squamous Cell Carcinoma	0.0666667	0	-6.41032	Low
TCGA-EK-A3GJ-01	TCGA-EK-A3GJ-01	TCGA-EK-A3GJ	CESC	51	FEMALE	NATIVE HAWAIIAN OR OTHER PACIFIC ISLANDER		Stage IB1	Cervical Squamous Cell Carcinoma	0.1	0	-8.95777	Low
TCGA-EK-A3GK-01	TCGA-EK-A3GK-01	TCGA-EK-A3GK	CESC	33	FEMALE	WHITE		Stage IB1	Endocervical Type of Adenocarcinoma	0.5	0	-4.22611	High
TCGA-EK-A3GM-01	TCGA-EK-A3GM-01	TCGA-EK-A3GM	CESC	65	FEMALE	WHITE		Stage IIA	Endocervical Type of Adenocarcinoma	0	0	1.83808	High
TCGA-EK-A3GN-01	TCGA-EK-A3GN-01	TCGA-EK-A3GN	CESC	47	FEMALE	WHITE		Stage IIIB	Cervical Squamous Cell Carcinoma	0.9	0	-0.521352	High
TCGA-EX-A1H5-01	TCGA-EX-A1H5-01	TCGA-EX-A1H5	CESC	58	FEMALE	BLACK OR AFRICAN AMERICAN		Stage IIB	Cervical Squamous Cell Carcinoma	20.6333	0	-7.28564	Low
TCGA-EX-A1H6-01	TCGA-EX-A1H6-01	TCGA-EX-A1H6	CESC	38	FEMALE	WHITE		Stage IB1	Endocervical Type of Adenocarcinoma	8.03333	0	-4.44718	High
TCGA-EX-A3L1-01	TCGA-EX-A3L1-01	TCGA-EX-A3L1	CESC	32	FEMALE	WHITE		Stage IIA1	Cervical Squamous Cell Carcinoma	15.4333	0	-2.42735	High
TCGA-EX-A449-01	TCGA-EX-A449-01	TCGA-EX-A449	CESC	42	FEMALE	WHITE		Stage IVB	Endocervical Type of Adenocarcinoma	14.9	0	-1.2611	High
TCGA-EX-A69L-01	TCGA-EX-A69L-01	TCGA-EX-A69L	CESC	41	FEMALE	ASIAN		Stage IB1	Cervical Squamous Cell Carcinoma	20.0667	0	-10.5527	Low
TCGA-EX-A69M-01	TCGA-EX-A69M-01	TCGA-EX-A69M	CESC	62	FEMALE	WHITE		Stage IB2	Cervical Squamous Cell Carcinoma	8.43333	1	-6.68559	Low
TCGA-EX-A8YF-01	TCGA-EX-A8YF-01	TCGA-EX-A8YF	CESC	44	FEMALE	WHITE		Stage IB1	Cervical Squamous Cell Carcinoma	15.7667	0	-3.5902	High
TCGA-FU-A23K-01	TCGA-FU-A23K-01	TCGA-FU-A23K	CESC	28	FEMALE	WHITE		Stage IIIB	Cervical Squamous Cell Carcinoma	12.4	0	-5.14335	High
TCGA-FU-A23L-01	TCGA-FU-A23L-01	TCGA-FU-A23L	CESC	60	FEMALE	WHITE		Stage IIA1	Cervical Squamous Cell Carcinoma	24.1667	0	-7.65827	Low
TCGA-FU-A2QG-01	TCGA-FU-A2QG-01	TCGA-FU-A2QG	CESC	29	FEMALE	WHITE		Stage IB1	Cervical Squamous Cell Carcinoma	19.3	0	-4.79309	High
TCGA-FU-A3EO-01	TCGA-FU-A3EO-01	TCGA-FU-A3EO	CESC	55	FEMALE	WHITE		Stage IIB	Endocervical Type of Adenocarcinoma	16.3333	0	-11.2699	Low
TCGA-FU-A3HY-01	TCGA-FU-A3HY-01	TCGA-FU-A3HY	CESC	47	FEMALE	WHITE		Stage IB2	Cervical Squamous Cell Carcinoma	31.8	0	-4.81868	High
TCGA-FU-A3HZ-01	TCGA-FU-A3HZ-01	TCGA-FU-A3HZ	CESC	64	FEMALE	WHITE		Stage IIA2	Cervical Squamous Cell Carcinoma	36.7667	0	1.74191	High
TCGA-FU-A3NI-01	TCGA-FU-A3NI-01	TCGA-FU-A3NI	CESC	45	FEMALE	WHITE		Stage IB1	Cervical Squamous Cell Carcinoma	21.2667	1	-5.64844	Low
TCGA-FU-A3TQ-01	TCGA-FU-A3TQ-01	TCGA-FU-A3TQ	CESC	55	FEMALE	WHITE		Stage IIIB	Cervical Squamous Cell Carcinoma	26.5	0	-6.4649	Low
TCGA-FU-A3TX-01	TCGA-FU-A3TX-01	TCGA-FU-A3TX	CESC	78	FEMALE	[Not Evaluated]		Stage IB2	Cervical Squamous Cell Carcinoma	1.5	0	-5.25371	Low
TCGA-FU-A3WB-01	TCGA-FU-A3WB-01	TCGA-FU-A3WB	CESC	43	FEMALE	WHITE		Stage IIA2	Cervical Squamous Cell Carcinoma	16.3667	0	-0.295643	High
TCGA-FU-A3YQ-01	TCGA-FU-A3YQ-01	TCGA-FU-A3YQ	CESC	35	FEMALE	WHITE		Stage IB1	Cervical Squamous Cell Carcinoma	28.7	0	-5.93014	Low
TCGA-FU-A40J-01	TCGA-FU-A40J-01	TCGA-FU-A40J	CESC	38	FEMALE	WHITE		Stage IIIB	Endocervical Type of Adenocarcinoma	14.2	0	-7.37073	Low
TCGA-FU-A57G-01	TCGA-FU-A57G-01	TCGA-FU-A57G	CESC	49	FEMALE	WHITE		Stage IB2	Endocervical Type of Adenocarcinoma	35.9333	0	-1.78843	High
TCGA-FU-A5XV-01	TCGA-FU-A5XV-01	TCGA-FU-A5XV	CESC	32	FEMALE	WHITE		Stage IIIB	Cervical Squamous Cell Carcinoma	10.7	0	-6.97358	Low
TCGA-FU-A770-01	TCGA-FU-A770-01	TCGA-FU-A770	CESC	33	FEMALE	WHITE		Stage IIIB	Endocervical Adenocarcinoma of the Usual Type	1.13333	0	-2.03434	High
TCGA-GH-A9DA-01	TCGA-GH-A9DA-01	TCGA-GH-A9DA	CESC	27	FEMALE	WHITE		Stage IB1	Cervical Squamous Cell Carcinoma	18	0	-4.52217	High
TCGA-HG-A2PA-01	TCGA-HG-A2PA-01	TCGA-HG-A2PA	CESC	38	FEMALE	WHITE		Stage IB2	Cervical Squamous Cell Carcinoma	25.7667	1	-3.06607	High
TCGA-HM-A3JJ-01	TCGA-HM-A3JJ-01	TCGA-HM-A3JJ	CESC	40	FEMALE	BLACK OR AFRICAN AMERICAN		Stage IB1	Cervical Squamous Cell Carcinoma	21.9667	1	-5.44057	Low
TCGA-HM-A3JK-01	TCGA-HM-A3JK-01	TCGA-HM-A3JK	CESC	64	FEMALE	WHITE		Stage IIA2	Cervical Squamous Cell Carcinoma	21.0667	0	-7.47053	Low
TCGA-HM-A4S6-01	TCGA-HM-A4S6-01	TCGA-HM-A4S6	CESC	51	FEMALE	WHITE		Stage IIIB	Cervical Squamous Cell Carcinoma	15.1333	0	-1.8629	High
TCGA-HM-A6W2-01	TCGA-HM-A6W2-01	TCGA-HM-A6W2	CESC	34	FEMALE	BLACK OR AFRICAN AMERICAN		Stage IVB	Adenosquamous	9.56667	0	-2.02199	High
TCGA-IR-A3L7-01	TCGA-IR-A3L7-01	TCGA-IR-A3L7	CESC	37	FEMALE	WHITE		Stage IB1	Cervical Squamous Cell Carcinoma	149.433	0	-9.87805	Low
TCGA-IR-A3LA-01	TCGA-IR-A3LA-01	TCGA-IR-A3LA	CESC	60	FEMALE	WHITE		Stage IB1	Endometrioid Adenocarcinoma of Endocervix	139.067	0	-5.03441	High
TCGA-IR-A3LB-01	TCGA-IR-A3LB-01	TCGA-IR-A3LB	CESC	53	FEMALE	WHITE		Stage IB1	Endocervical Type of Adenocarcinoma	67.7333	1	-6.53962	Low
TCGA-IR-A3LC-01	TCGA-IR-A3LC-01	TCGA-IR-A3LC	CESC	40	FEMALE	WHITE		Stage IB1	Cervical Squamous Cell Carcinoma	131.167	0	-5.50219	Low
TCGA-IR-A3LF-01	TCGA-IR-A3LF-01	TCGA-IR-A3LF	CESC	64	FEMALE	WHITE		Stage IB1	Endocervical Adenocarcinoma of the Usual Type	98.3	0	-7.12685	Low
TCGA-IR-A3LH-01	TCGA-IR-A3LH-01	TCGA-IR-A3LH	CESC	49	FEMALE	BLACK OR AFRICAN AMERICAN		Stage IIA1	Cervical Squamous Cell Carcinoma	79.8	0	-3.75324	High
TCGA-IR-A3LI-01	TCGA-IR-A3LI-01	TCGA-IR-A3LI	CESC	48	FEMALE	WHITE		Stage IVB	Endocervical Type of Adenocarcinoma	83.1	0	-11.0054	Low
TCGA-IR-A3LK-01	TCGA-IR-A3LK-01	TCGA-IR-A3LK	CESC	69	FEMALE	WHITE		Stage IB2	Cervical Squamous Cell Carcinoma	30.2667	1	-3.82971	High
TCGA-IR-A3LL-01	TCGA-IR-A3LL-01	TCGA-IR-A3LL	CESC	60	FEMALE	WHITE		Stage IB1	Cervical Squamous Cell Carcinoma	36.8667	0	-7.752	Low
TCGA-JW-A5VG-01	TCGA-JW-A5VG-01	TCGA-JW-A5VG	CESC	35	FEMALE	AMERICAN INDIAN OR ALASKA NATIVE		Stage IIA	Cervical Squamous Cell Carcinoma	27.8	0	-11.5328	Low
TCGA-JW-A5VH-01	TCGA-JW-A5VH-01	TCGA-JW-A5VH	CESC	53	FEMALE	AMERICAN INDIAN OR ALASKA NATIVE		Stage IVB	Cervical Squamous Cell Carcinoma	3.33333	1	-1.66338	High
TCGA-JW-A5VI-01	TCGA-JW-A5VI-01	TCGA-JW-A5VI	CESC	45	FEMALE	AMERICAN INDIAN OR ALASKA NATIVE		Stage IIB	Cervical Squamous Cell Carcinoma	24.9	0	-1.92615	High
TCGA-JW-A5VJ-01	TCGA-JW-A5VJ-01	TCGA-JW-A5VJ	CESC	56	FEMALE	AMERICAN INDIAN OR ALASKA NATIVE		Stage IIB	Cervical Squamous Cell Carcinoma	21.7333	0	-3.29336	High
TCGA-JW-A5VK-01	TCGA-JW-A5VK-01	TCGA-JW-A5VK	CESC	43	FEMALE	BLACK OR AFRICAN AMERICAN		Stage IB2	Cervical Squamous Cell Carcinoma	20.7667	0	-9.86063	Low
TCGA-JW-A5VL-01	TCGA-JW-A5VL-01	TCGA-JW-A5VL	CESC	37	FEMALE	AMERICAN INDIAN OR ALASKA NATIVE		Stage IB2	Cervical Squamous Cell Carcinoma	15.8	0	-8.1316	Low
TCGA-JW-A69B-01	TCGA-JW-A69B-01	TCGA-JW-A69B	CESC	44	FEMALE	WHITE		Stage IB2	Endocervical Type of Adenocarcinoma	28.7667	0	-4.44729	High
TCGA-JW-A852-01	TCGA-JW-A852-01	TCGA-JW-A852	CESC	42	FEMALE	WHITE		Stage IIB	Cervical Squamous Cell Carcinoma	8.4	1	-13.0165	Low
TCGA-JW-AAVH-01	TCGA-JW-AAVH-01	TCGA-JW-AAVH	CESC	46	FEMALE	WHITE		Stage IB1	Cervical Squamous Cell Carcinoma	18.4	0	-9.04228	Low
TCGA-JX-A3PZ-01	TCGA-JX-A3PZ-01	TCGA-JX-A3PZ	CESC	25	FEMALE	WHITE		Stage IB	Cervical Squamous Cell Carcinoma	21.4	1	-1.77994	High
TCGA-JX-A3Q0-01	TCGA-JX-A3Q0-01	TCGA-JX-A3Q0	CESC	63	FEMALE	BLACK OR AFRICAN AMERICAN		Stage III	Cervical Squamous Cell Carcinoma	212.5	0	-8.89874	Low
TCGA-JX-A3Q8-01	TCGA-JX-A3Q8-01	TCGA-JX-A3Q8	CESC	40	FEMALE	ASIAN		Stage IB1	Endocervical Type of Adenocarcinoma	45.2333	0	-3.11374	High
TCGA-JX-A5QV-01	TCGA-JX-A5QV-01	TCGA-JX-A5QV	CESC	37	FEMALE	WHITE		Stage IB1	Cervical Squamous Cell Carcinoma	21.2	0	-13.7251	Low
TCGA-LP-A4AU-01	TCGA-LP-A4AU-01	TCGA-LP-A4AU	CESC	35	FEMALE	ASIAN		Stage IIIB	Cervical Squamous Cell Carcinoma	11.4333	0	-1.87506	High
TCGA-LP-A4AV-01	TCGA-LP-A4AV-01	TCGA-LP-A4AV	CESC	63	FEMALE	ASIAN		Stage IB	Cervical Squamous Cell Carcinoma	0	0	-8.97366	Low
TCGA-LP-A4AW-01	TCGA-LP-A4AW-01	TCGA-LP-A4AW	CESC	52	FEMALE	ASIAN		Stage IA	Cervical Squamous Cell Carcinoma	0.9	0	-4.2745	High
TCGA-LP-A4AX-01	TCGA-LP-A4AX-01	TCGA-LP-A4AX	CESC	45	FEMALE	ASIAN		Stage IB1	Cervical Squamous Cell Carcinoma	12.6667	0	-2.25398	High
TCGA-LP-A5U2-01	TCGA-LP-A5U2-01	TCGA-LP-A5U2	CESC	30	FEMALE	ASIAN		Stage IIIB	Endocervical Adenocarcinoma of the Usual Type	0.3	0	-5.06809	High
TCGA-LP-A5U3-01	TCGA-LP-A5U3-01	TCGA-LP-A5U3	CESC	40	FEMALE	ASIAN		Stage IB1	Cervical Squamous Cell Carcinoma	0.833333	0	-7.7668	Low
TCGA-LP-A7HU-01	TCGA-LP-A7HU-01	TCGA-LP-A7HU	CESC	53	FEMALE	ASIAN		Stage II	Endocervical Type of Adenocarcinoma	13.5333	0	-12.0994	Low
TCGA-MA-AA3W-01	TCGA-MA-AA3W-01	TCGA-MA-AA3W	CESC	54	FEMALE	WHITE		Stage IB1	Cervical Squamous Cell Carcinoma	22.8333	0	-10.2725	Low
TCGA-MA-AA3X-01	TCGA-MA-AA3X-01	TCGA-MA-AA3X	CESC	50	FEMALE	BLACK OR AFRICAN AMERICAN		Stage IIIB	Cervical Squamous Cell Carcinoma	20.5667	0	-4.30146	High
TCGA-MA-AA3Y-01	TCGA-MA-AA3Y-01	TCGA-MA-AA3Y	CESC	48	FEMALE	WHITE		Stage IB1	Cervical Squamous Cell Carcinoma	18.0667	0	-0.950464	High
TCGA-MA-AA3Z-01	TCGA-MA-AA3Z-01	TCGA-MA-AA3Z	CESC	43	FEMALE	WHITE		Stage IB2	Cervical Squamous Cell Carcinoma	19.8333	0	-4.45061	High
TCGA-MA-AA41-01	TCGA-MA-AA41-01	TCGA-MA-AA41	CESC	33	FEMALE	WHITE		Stage IIB	Cervical Squamous Cell Carcinoma	9.3	0	-10.9415	Low
TCGA-MA-AA42-01	TCGA-MA-AA42-01	TCGA-MA-AA42	CESC	75	FEMALE	WHITE		Stage IIB	Cervical Squamous Cell Carcinoma	8.63333	0	-8.06355	Low
TCGA-MA-AA43-01	TCGA-MA-AA43-01	TCGA-MA-AA43	CESC	48	FEMALE	WHITE		Stage IIIB	Cervical Squamous Cell Carcinoma	11.5333	0	-0.600364	High
TCGA-MU-A51Y-01	TCGA-MU-A51Y-01	TCGA-MU-A51Y	CESC	27	FEMALE	WHITE		Stage IIA1	Cervical Squamous Cell Carcinoma	28.4667	0	-10.2388	Low
TCGA-MU-A5YI-01	TCGA-MU-A5YI-01	TCGA-MU-A5YI	CESC	60	FEMALE	BLACK OR AFRICAN AMERICAN		Stage IA1	Cervical Squamous Cell Carcinoma	35.1	0	-9.25163	Low
TCGA-MU-A8JM-01	TCGA-MU-A8JM-01	TCGA-MU-A8JM	CESC	46	FEMALE	WHITE		Stage IB1	Cervical Squamous Cell Carcinoma	20.2333	0	-3.34699	High
TCGA-MY-A5BD-01	TCGA-MY-A5BD-01	TCGA-MY-A5BD	CESC	62	FEMALE	WHITE		Stage IIB	Cervical Squamous Cell Carcinoma	55.5667	0	-5.18564	High
TCGA-MY-A5BE-01	TCGA-MY-A5BE-01	TCGA-MY-A5BE	CESC	42	FEMALE	BLACK OR AFRICAN AMERICAN		Stage IB1	Cervical Squamous Cell Carcinoma	35.5333	0	-13.1029	Low
TCGA-MY-A5BF-01	TCGA-MY-A5BF-01	TCGA-MY-A5BF	CESC	68	FEMALE	WHITE		Stage IIA2	Cervical Squamous Cell Carcinoma	21.1333	0	-4.85676	High
TCGA-MY-A913-01	TCGA-MY-A913-01	TCGA-MY-A913	CESC	28	FEMALE	BLACK OR AFRICAN AMERICAN		Stage IIA	Cervical Squamous Cell Carcinoma	17.4667	0	-5.65922	Low
TCGA-PN-A8MA-01	TCGA-PN-A8MA-01	TCGA-PN-A8MA	CESC	43	FEMALE	BLACK OR AFRICAN AMERICAN		Stage IIB	Cervical Squamous Cell Carcinoma	3	0	-7.30582	Low
TCGA-Q1-A5R1-01	TCGA-Q1-A5R1-01	TCGA-Q1-A5R1	CESC	32	FEMALE	WHITE		Stage IB1	Mucinous Adenocarcinoma of Endocervical Type	15.8	0	-8.87524	Low
TCGA-Q1-A5R2-01	TCGA-Q1-A5R2-01	TCGA-Q1-A5R2	CESC	64	FEMALE	WHITE			Cervical Squamous Cell Carcinoma	16.6333	0	-10.036	Low
TCGA-Q1-A5R3-01	TCGA-Q1-A5R3-01	TCGA-Q1-A5R3	CESC	56	FEMALE	WHITE			Cervical Squamous Cell Carcinoma	16.1667	0	-15.4363	Low
TCGA-Q1-A6DT-01	TCGA-Q1-A6DT-01	TCGA-Q1-A6DT	CESC	55	FEMALE	WHITE		Stage I	Cervical Squamous Cell Carcinoma	9.16667	1	2.09066	High
TCGA-Q1-A6DV-01	TCGA-Q1-A6DV-01	TCGA-Q1-A6DV	CESC	36	FEMALE	ASIAN		Stage IB1	Mucinous Adenocarcinoma of Endocervical Type	16.3667	0	-8.61015	Low
TCGA-Q1-A6DW-01	TCGA-Q1-A6DW-01	TCGA-Q1-A6DW	CESC	44	FEMALE	WHITE		Stage I	Cervical Squamous Cell Carcinoma	17.8	0	-4.16923	High
TCGA-Q1-A73O-01	TCGA-Q1-A73O-01	TCGA-Q1-A73O	CESC	37	FEMALE	[Not Evaluated]		Stage IB2	Cervical Squamous Cell Carcinoma	14.2667	0	5.06429	High
TCGA-Q1-A73P-01	TCGA-Q1-A73P-01	TCGA-Q1-A73P	CESC	45	FEMALE	WHITE		Stage IB1	Endocervical Type of Adenocarcinoma	16.1	0	-9.29472	Low
TCGA-Q1-A73Q-01	TCGA-Q1-A73Q-01	TCGA-Q1-A73Q	CESC	46	FEMALE	WHITE		Stage I	Cervical Squamous Cell Carcinoma	9.46667	0	-8.16321	Low
TCGA-Q1-A73R-01	TCGA-Q1-A73R-01	TCGA-Q1-A73R	CESC	45	FEMALE	WHITE		Stage I	Endocervical Type of Adenocarcinoma	18.9	0	1.29682	High
TCGA-Q1-A73S-01	TCGA-Q1-A73S-01	TCGA-Q1-A73S	CESC	33	FEMALE	WHITE		Stage IB1	Adenosquamous	22.9333	0	-4.46966	High
TCGA-R2-A69V-01	TCGA-R2-A69V-01	TCGA-R2-A69V	CESC	42	FEMALE	WHITE		Stage IB	Cervical Squamous Cell Carcinoma	19.8667	0	-4.42628	High
TCGA-RA-A741-01	TCGA-RA-A741-01	TCGA-RA-A741	CESC	34	FEMALE	WHITE		Stage IIB	Cervical Squamous Cell Carcinoma	14.8	0	-8.19354	Low
TCGA-UC-A7PD-01	TCGA-UC-A7PD-01	TCGA-UC-A7PD	CESC	21	FEMALE	AMERICAN INDIAN OR ALASKA NATIVE		Stage IB	Cervical Squamous Cell Carcinoma	11.8333	1	-0.787831	High
TCGA-UC-A7PF-01	TCGA-UC-A7PF-01	TCGA-UC-A7PF	CESC	44	FEMALE	[Not Evaluated]		Stage IB1	Cervical Squamous Cell Carcinoma	95.3	1	-7.111	Low
TCGA-UC-A7PG-01	TCGA-UC-A7PG-01	TCGA-UC-A7PG	CESC	44	FEMALE	WHITE		Stage IIIB	Cervical Squamous Cell Carcinoma	12.3333	1	-4.28906	High
TCGA-UC-A7PI-01	TCGA-UC-A7PI-01	TCGA-UC-A7PI	CESC	44	FEMALE	WHITE		Stage IB1	Endometrioid Adenocarcinoma of Endocervix	70.4667	0	-11.1504	Low
TCGA-VS-A8EB-01	TCGA-VS-A8EB-01	TCGA-VS-A8EB	CESC	41	FEMALE	WHITE		Stage IIIB	Cervical Squamous Cell Carcinoma	10.1667	1	3.42443	High
TCGA-VS-A8EC-01	TCGA-VS-A8EC-01	TCGA-VS-A8EC	CESC	55	FEMALE	WHITE		Stage IIIB	Cervical Squamous Cell Carcinoma	47.1667	0	-9.92446	Low
TCGA-VS-A8EG-01	TCGA-VS-A8EG-01	TCGA-VS-A8EG	CESC	36	FEMALE	[Unknown]		Stage IB1	Cervical Squamous Cell Carcinoma	46.2	0	-8.4701	Low
TCGA-VS-A8EH-01	TCGA-VS-A8EH-01	TCGA-VS-A8EH	CESC	56	FEMALE	[Unknown]		Stage IIIB	Cervical Squamous Cell Carcinoma	32.8667	0	-2.66482	High
TCGA-VS-A8EI-01	TCGA-VS-A8EI-01	TCGA-VS-A8EI	CESC	38	FEMALE	WHITE		Stage IIB	Cervical Squamous Cell Carcinoma	24.3	0	-5.90264	Low
TCGA-VS-A8EJ-01	TCGA-VS-A8EJ-01	TCGA-VS-A8EJ	CESC	60	FEMALE	WHITE		Stage IIB	Cervical Squamous Cell Carcinoma	20.2333	1	-3.11919	High
TCGA-VS-A8EK-01	TCGA-VS-A8EK-01	TCGA-VS-A8EK	CESC	65	FEMALE	WHITE		Stage IVA	Cervical Squamous Cell Carcinoma	27.6333	1	-4.0625	High
TCGA-VS-A8EL-01	TCGA-VS-A8EL-01	TCGA-VS-A8EL	CESC	38	FEMALE	BLACK OR AFRICAN AMERICAN		Stage IIB	Cervical Squamous Cell Carcinoma	66.4	0	-4.75887	High
TCGA-VS-A8Q8-01	TCGA-VS-A8Q8-01	TCGA-VS-A8Q8	CESC	26	FEMALE	WHITE		Stage IB	Cervical Squamous Cell Carcinoma	32.6	1	-6.94926	Low
TCGA-VS-A8Q9-01	TCGA-VS-A8Q9-01	TCGA-VS-A8Q9	CESC	79	FEMALE	WHITE		Stage IB1	Cervical Squamous Cell Carcinoma	54.3333	0	-1.85572	High
TCGA-VS-A8QA-01	TCGA-VS-A8QA-01	TCGA-VS-A8QA	CESC	44	FEMALE	[Unknown]		Stage IB1	Cervical Squamous Cell Carcinoma	36.6333	0	-4.63203	High
TCGA-VS-A8QC-01	TCGA-VS-A8QC-01	TCGA-VS-A8QC	CESC	51	FEMALE	WHITE		Stage IVA	Cervical Squamous Cell Carcinoma	11.6667	1	-3.63033	High
TCGA-VS-A8QF-01	TCGA-VS-A8QF-01	TCGA-VS-A8QF	CESC	42	FEMALE	WHITE		Stage IIB	Cervical Squamous Cell Carcinoma	60	0	-6.52068	Low
TCGA-VS-A8QH-01	TCGA-VS-A8QH-01	TCGA-VS-A8QH	CESC	76	FEMALE	WHITE		Stage IB1	Mucinous Adenocarcinoma of Endocervical Type	40.3333	1	4.78856	High
TCGA-VS-A8QM-01	TCGA-VS-A8QM-01	TCGA-VS-A8QM	CESC	47	FEMALE	[Unknown]		Stage IVB	Cervical Squamous Cell Carcinoma	31.7	1	-7.6216	Low
TCGA-VS-A94W-01	TCGA-VS-A94W-01	TCGA-VS-A94W	CESC	39	FEMALE	WHITE		Stage IIB	Cervical Squamous Cell Carcinoma	41.4333	0	-7.35935	Low
TCGA-VS-A94X-01	TCGA-VS-A94X-01	TCGA-VS-A94X	CESC	40	FEMALE	BLACK OR AFRICAN AMERICAN		Stage IIB	Cervical Squamous Cell Carcinoma	16.8667	1	4.9767	High
TCGA-VS-A94Y-01	TCGA-VS-A94Y-01	TCGA-VS-A94Y	CESC	47	FEMALE	WHITE		Stage IIB	Cervical Squamous Cell Carcinoma	4.8	1	2.56008	High
TCGA-VS-A94Z-01	TCGA-VS-A94Z-01	TCGA-VS-A94Z	CESC	38	FEMALE	WHITE		Stage IIB	Cervical Squamous Cell Carcinoma	33.8333	0	-4.09605	High
TCGA-VS-A950-01	TCGA-VS-A950-01	TCGA-VS-A950	CESC	42	FEMALE	[Unknown]		Stage IIIA	Cervical Squamous Cell Carcinoma	40.7	0	0.743618	High
TCGA-VS-A952-01	TCGA-VS-A952-01	TCGA-VS-A952	CESC	66	FEMALE	WHITE		Stage IB1	Mucinous Adenocarcinoma of Endocervical Type	59.2667	0	-6.62583	Low
TCGA-VS-A953-01	TCGA-VS-A953-01	TCGA-VS-A953	CESC	63	FEMALE	[Unknown]		Stage IVA	Cervical Squamous Cell Carcinoma	15.9	1	-1.44242	High
TCGA-VS-A954-01	TCGA-VS-A954-01	TCGA-VS-A954	CESC	67	FEMALE	[Unknown]		Stage IIIB	Cervical Squamous Cell Carcinoma	57.1333	0	-6.27827	Low
TCGA-VS-A957-01	TCGA-VS-A957-01	TCGA-VS-A957	CESC	64	FEMALE	WHITE		Stage IB1	Cervical Squamous Cell Carcinoma	56.2667	0	-7.55065	Low
TCGA-VS-A958-01	TCGA-VS-A958-01	TCGA-VS-A958	CESC	46	FEMALE	WHITE		Stage IIB	Cervical Squamous Cell Carcinoma	50.8333	0	-12.5221	Low
TCGA-VS-A959-01	TCGA-VS-A959-01	TCGA-VS-A959	CESC	76	FEMALE	[Unknown]		Stage IIB	Cervical Squamous Cell Carcinoma	52.0333	0	-4.76984	High
TCGA-VS-A9U5-01	TCGA-VS-A9U5-01	TCGA-VS-A9U5	CESC	57	FEMALE	WHITE		Stage IIB	Cervical Squamous Cell Carcinoma	51.1667	0	-5.39825	Low
TCGA-VS-A9U6-01	TCGA-VS-A9U6-01	TCGA-VS-A9U6	CESC	52	FEMALE	WHITE		Stage IVB	Cervical Squamous Cell Carcinoma	44	0	-1.44494	High
TCGA-VS-A9U7-01	TCGA-VS-A9U7-01	TCGA-VS-A9U7	CESC	30	FEMALE	WHITE		Stage IB1	Cervical Squamous Cell Carcinoma	49.0667	0	-11.6866	Low
TCGA-VS-A9UB-01	TCGA-VS-A9UB-01	TCGA-VS-A9UB	CESC	54	FEMALE	[Unknown]		Stage IIB	Cervical Squamous Cell Carcinoma	30.3667	0	-2.70626	High
TCGA-VS-A9UC-01	TCGA-VS-A9UC-01	TCGA-VS-A9UC	CESC	32	FEMALE	[Unknown]		Stage IIB	Cervical Squamous Cell Carcinoma	27.5	0	-6.36885	Low
TCGA-VS-A9UD-01	TCGA-VS-A9UD-01	TCGA-VS-A9UD	CESC	73	FEMALE	WHITE		Stage IIIA	Cervical Squamous Cell Carcinoma	24.6333	0	-7.45778	Low
TCGA-VS-A9UH-01	TCGA-VS-A9UH-01	TCGA-VS-A9UH	CESC	53	FEMALE	BLACK OR AFRICAN AMERICAN		Stage IVA	Cervical Squamous Cell Carcinoma	47.5667	0	-1.50105	High
TCGA-VS-A9UI-01	TCGA-VS-A9UI-01	TCGA-VS-A9UI	CESC	76	FEMALE	WHITE		Stage IIB	Cervical Squamous Cell Carcinoma	45.7333	1	-6.60302	Low
TCGA-VS-A9UJ-01	TCGA-VS-A9UJ-01	TCGA-VS-A9UJ	CESC	55	FEMALE	[Unknown]		Stage IIB	Cervical Squamous Cell Carcinoma	1.73333	1	-1.06427	High
TCGA-VS-A9UL-01	TCGA-VS-A9UL-01	TCGA-VS-A9UL	CESC	79	FEMALE	WHITE		Stage IIIB	Cervical Squamous Cell Carcinoma	14.7333	1	3.40495	High
TCGA-VS-A9UM-01	TCGA-VS-A9UM-01	TCGA-VS-A9UM	CESC	39	FEMALE	BLACK OR AFRICAN AMERICAN		Stage IVB	Cervical Squamous Cell Carcinoma	27.6333	1	-3.79025	High
TCGA-VS-A9UO-01	TCGA-VS-A9UO-01	TCGA-VS-A9UO	CESC	43	FEMALE	WHITE		Stage IIB	Mucinous Adenocarcinoma of Endocervical Type	48.5333	0	-7.78129	Low
TCGA-VS-A9UP-01	TCGA-VS-A9UP-01	TCGA-VS-A9UP	CESC	43	FEMALE	[Unknown]		Stage IIA	Mucinous Adenocarcinoma of Endocervical Type	48.1333	0	-8.67725	Low
TCGA-VS-A9UQ-01	TCGA-VS-A9UQ-01	TCGA-VS-A9UQ	CESC	32	FEMALE	[Unknown]		Stage IB	Mucinous Adenocarcinoma of Endocervical Type	42.1	0	-6.77452	Low
TCGA-VS-A9UR-01	TCGA-VS-A9UR-01	TCGA-VS-A9UR	CESC	53	FEMALE	WHITE		Stage IIA	Mucinous Adenocarcinoma of Endocervical Type	26.4333	0	-3.83679	High
TCGA-VS-A9UT-01	TCGA-VS-A9UT-01	TCGA-VS-A9UT	CESC	72	FEMALE	ASIAN		Stage IB	Mucinous Adenocarcinoma of Endocervical Type	16.0667	0	0.181251	High
TCGA-VS-A9UU-01	TCGA-VS-A9UU-01	TCGA-VS-A9UU	CESC	42	FEMALE	[Unknown]		Stage IIB	Cervical Squamous Cell Carcinoma	14.7333	0	-3.40963	High
TCGA-VS-A9UV-01	TCGA-VS-A9UV-01	TCGA-VS-A9UV	CESC	74	FEMALE	[Unknown]		Stage IVA	Cervical Squamous Cell Carcinoma	3.46667	1	-3.59314	High
TCGA-VS-A9UY-01	TCGA-VS-A9UY-01	TCGA-VS-A9UY	CESC	29	FEMALE	[Unknown]		Stage IVB	Cervical Squamous Cell Carcinoma	18.5	1	-2.85726	High
TCGA-VS-A9UZ-01	TCGA-VS-A9UZ-01	TCGA-VS-A9UZ	CESC	61	FEMALE	WHITE		Stage IB1	Mucinous Adenocarcinoma of Endocervical Type	68.1333	0	-5.12312	High
TCGA-VS-A9V0-01	TCGA-VS-A9V0-01	TCGA-VS-A9V0	CESC	58	FEMALE	[Unknown]		Stage IB	Mucinous Adenocarcinoma of Endocervical Type	19.1	0	-2.19541	High
TCGA-VS-A9V1-01	TCGA-VS-A9V1-01	TCGA-VS-A9V1	CESC	46	FEMALE	WHITE		Stage IVB	Mucinous Adenocarcinoma of Endocervical Type	5.23333	1	-3.31399	High
TCGA-VS-A9V2-01	TCGA-VS-A9V2-01	TCGA-VS-A9V2	CESC	29	FEMALE	WHITE		Stage IB1	Cervical Squamous Cell Carcinoma	18.5	0	-7.34557	Low
TCGA-VS-A9V3-01	TCGA-VS-A9V3-01	TCGA-VS-A9V3	CESC	62	FEMALE	WHITE		Stage IVB	Cervical Squamous Cell Carcinoma	18	0	-1.82133	High
TCGA-VS-A9V4-01	TCGA-VS-A9V4-01	TCGA-VS-A9V4	CESC	63	FEMALE	WHITE		Stage IVA	Mucinous Adenocarcinoma of Endocervical Type	4.4	1	3.95993	High
TCGA-VS-A9V5-01	TCGA-VS-A9V5-01	TCGA-VS-A9V5	CESC	50	FEMALE	WHITE		Stage IIB	Mucinous Adenocarcinoma of Endocervical Type	16.4667	1	-5.74597	Low
TCGA-VS-AA62-01	TCGA-VS-AA62-01	TCGA-VS-AA62	CESC	51	FEMALE	WHITE		Stage IIB	Cervical Squamous Cell Carcinoma	15.6333	1	-0.529647	High
TCGA-WL-A834-01	TCGA-WL-A834-01	TCGA-WL-A834	CESC	57	FEMALE	WHITE			Cervical Squamous Cell Carcinoma	26.3667	0	-3.02142	High
TCGA-XS-A8TJ-01	TCGA-XS-A8TJ-01	TCGA-XS-A8TJ	CESC	41	FEMALE	BLACK OR AFRICAN AMERICAN		Stage IB1	Cervical Squamous Cell Carcinoma	29.6667	0	-9.65108	Low
TCGA-ZJ-A8QO-01	TCGA-ZJ-A8QO-01	TCGA-ZJ-A8QO	CESC	73	FEMALE	[Unknown]			Cervical Squamous Cell Carcinoma	0	0	-4.0215	High
TCGA-ZJ-A8QQ-01	TCGA-ZJ-A8QQ-01	TCGA-ZJ-A8QQ	CESC	24	FEMALE	WHITE		Stage IIB	Cervical Squamous Cell Carcinoma	68.5333	0	1.42993	High
TCGA-ZJ-A8QR-01	TCGA-ZJ-A8QR-01	TCGA-ZJ-A8QR	CESC	38	FEMALE	NATIVE HAWAIIAN OR OTHER PACIFIC ISLANDER		Stage I	Cervical Squamous Cell Carcinoma	19.4	1	-7.0618	Low
TCGA-ZJ-AAX4-01	TCGA-ZJ-AAX4-01	TCGA-ZJ-AAX4	CESC	85	FEMALE	WHITE		Stage II	Cervical Squamous Cell Carcinoma	0.7	0	-5.79611	Low
TCGA-ZJ-AAX8-01	TCGA-ZJ-AAX8-01	TCGA-ZJ-AAX8	CESC	58	FEMALE	[Unknown]		Stage IIIB	Cervical Squamous Cell Carcinoma	0	0	-4.49816	High
TCGA-ZJ-AAXA-01	TCGA-ZJ-AAXA-01	TCGA-ZJ-AAXA	CESC	64	FEMALE	WHITE		Stage IB1	Cervical Squamous Cell Carcinoma	1.43333	0	-3.30289	High
TCGA-ZJ-AAXB-01	TCGA-ZJ-AAXB-01	TCGA-ZJ-AAXB	CESC	42	FEMALE	WHITE		Stage IB2	Endocervical Adenocarcinoma of the Usual Type	0	0	-6.79075	Low
TCGA-ZJ-AAXD-01	TCGA-ZJ-AAXD-01	TCGA-ZJ-AAXD	CESC	35	FEMALE	[Unknown]		Stage IIIB	Cervical Squamous Cell Carcinoma	0	0	-7.97713	Low
TCGA-ZJ-AAXF-01	TCGA-ZJ-AAXF-01	TCGA-ZJ-AAXF	CESC	62	FEMALE	[Unknown]		Stage IIB	Cervical Squamous Cell Carcinoma	0	0	-6.27812	Low
TCGA-ZJ-AAXI-01	TCGA-ZJ-AAXI-01	TCGA-ZJ-AAXI	CESC	67	FEMALE	[Unknown]		Stage IIB	Cervical Squamous Cell Carcinoma	0	0	-8.59115	Low
TCGA-ZJ-AAXJ-01	TCGA-ZJ-AAXJ-01	TCGA-ZJ-AAXJ	CESC	43	FEMALE	[Unknown]		Stage IIB	Cervical Squamous Cell Carcinoma	0	0	-5.14488	High
TCGA-ZJ-AAXN-01	TCGA-ZJ-AAXN-01	TCGA-ZJ-AAXN	CESC	34	FEMALE	WHITE		Stage IB2	Cervical Squamous Cell Carcinoma	0	0	2.12683	High
TCGA-ZJ-AAXT-01	TCGA-ZJ-AAXT-01	TCGA-ZJ-AAXT	CESC	54	FEMALE	WHITE		Stage IIIB	Cervical Squamous Cell Carcinoma	0	0	-3.02643	High
TCGA-ZJ-AAXU-01	TCGA-ZJ-AAXU-01	TCGA-ZJ-AAXU	CESC	51	FEMALE	WHITE		Stage IIB	Cervical Squamous Cell Carcinoma	0.166667	0	-7.12338	Low
TCGA-ZJ-AB0H-01	TCGA-ZJ-AB0H-01	TCGA-ZJ-AB0H	CESC	48	FEMALE	[Unknown]		Stage IIIB	Cervical Squamous Cell Carcinoma	0	0	-6.08651	Low
TCGA-ZJ-AB0I-01	TCGA-ZJ-AB0I-01	TCGA-ZJ-AB0I	CESC	25	FEMALE	WHITE		Stage IIB	Cervical Squamous Cell Carcinoma	0	0	1.36272	High
TCGA-ZX-AA5X-01	TCGA-ZX-AA5X-01	TCGA-ZX-AA5X	CESC	64	FEMALE	WHITE		Stage IIIB	Cervical Squamous Cell Carcinoma	3.96667	0	-1.81319	High

## Sheet: Table S8
Table S8: Clinical feature information of the high- and low-risk group
	Group	class	count	feature	pct	merge	pvalue
1	High	Age<=60	122	age	0.802632	122(80.26%)	1
2	High	Age>60	30	age	0.197368	30(19.74%)
3	Low	Age<=60	123	age	0.809211	123(80.92%)
4	Low	Age>60	29	age	0.190789	29(19.08%)
5	High	T1	57	T_stage	0.375	57(37.5%)	0.000509877
6	High	T2	34	T_stage	0.223684	34(22.37%)
7	High	T3	13	T_stage	0.0855263	13(8.55%)
8	High	T4	10	T_stage	0.0657895	10(6.58%)
9	High		38	T_stage	0.25	38(25%)
10	Low	T1	83	T_stage	0.546053	83(54.61%)
11	Low	T2	37	T_stage	0.243421	37(24.34%)
12	Low	T3	7	T_stage	0.0460526	7(4.61%)
13	Low		25	T_stage	0.164474	25(16.45%)
14	High	N0	57	N_stage	0.375	57(37.5%)	1
15	High	N1	26	N_stage	0.171053	26(17.11%)
16	High		69	N_stage	0.453947	69(45.39%)
17	Low	N0	76	N_stage	0.5	76(50%)
18	Low	N1	34	N_stage	0.223684	34(22.37%)
19	Low		42	N_stage	0.276316	42(27.63%)
20	High	M0	48	M_stage	0.315789	48(31.58%)	0.324199
21	High	M1	6	M_stage	0.0394737	6(3.95%)
22	High		98	M_stage	0.644737	98(64.47%)
23	Low	M0	68	M_stage	0.447368	68(44.74%)
24	Low	M1	4	M_stage	0.0263158	4(2.63%)
25	Low		80	M_stage	0.526316	80(52.63%)
26	High	Stage I	70	stage	0.460526	70(46.05%)	0.00145571
27	High	Stage II	35	stage	0.230263	35(23.03%)
28	High	Stage III	26	stage	0.171053	26(17.11%)
29	High	Stage IV	18	stage	0.118421	18(11.84%)
30	High		3	stage	0.0197368	3(1.97%)
31	Low	Stage I	92	stage	0.605263	92(60.53%)
32	Low	Stage II	34	stage	0.223684	34(22.37%)
33	Low	Stage III	19	stage	0.125	19(12.5%)
34	Low	Stage IV	3	stage	0.0197368	3(1.97%)
35	Low		4	stage	0.0263158	4(2.63%)

## Sheet: Table S9
Table S9: Sample information stratified by the signature in the GSE44001 validation cohort
	sample	disease_free_survival_dfs_months_ch1	largest_diameter_ch1	stage_ch1	status_of_dfs_ch1	dfs_time	step_backward&boost	Group
GSM1076341	GSM1076341	71.63	2.3	IB1	0	71.63	0.807745	Low
GSM1076342	GSM1076342	103.73	2.4	IB1	0	103.73	0.928876	Low
GSM1076343	GSM1076343	32.57	1.5	IB1	0	32.57	1.55533	Low
GSM1076344	GSM1076344	94.47	2.2	IB1	0	94.47	3.78176	High
GSM1076345	GSM1076345	85.6	1.6	IB1	0	85.6	3.50385	High
GSM1076346	GSM1076346	88.47	2.3	IB1	0	88.47	4.50432	High
GSM1076347	GSM1076347	67.23	3	IB1	0	67.23	3.3546	High
GSM1076348	GSM1076348	36.6	3.5	IB1	1	36.6	4.74805	High
GSM1076349	GSM1076349	98.33	3.5	IB1	0	98.33	2.73215	Low
GSM1076350	GSM1076350	84.5	3	IB1	0	84.5	3.36969	High
GSM1076351	GSM1076351	88.03	6	IB1	1	88.03	5.81957	High
GSM1076352	GSM1076352	66.1	1.5	IA2	0	66.1	3.00962	Low
GSM1076353	GSM1076353	87.77	1.4	IB1	0	87.77	3.79005	High
GSM1076354	GSM1076354	85.07	1	IB1	0	85.07	1.28313	Low
GSM1076355	GSM1076355	50.5	5	IB1	0	50.5	4.2131	High
GSM1076356	GSM1076356	70.23	1.2	IB1	0	70.23	3.19388	Low
GSM1076357	GSM1076357	41.3	2	IB1	0	41.3	2.64853	Low
GSM1076358	GSM1076358	18.27	4	IB2	1	18.27	5.92091	High
GSM1076359	GSM1076359	46.07	2.1	IB1	0	46.07	3.55517	High
GSM1076360	GSM1076360	84.67	1	IB1	0	84.67	1.93041	Low
GSM1076361	GSM1076361	85.03	3.8	IB1	0	85.03	5.88761	High
GSM1076362	GSM1076362	53.37	5.2	IIA	1	53.37	5.55191	High
GSM1076363	GSM1076363	71.83	1.6	IB1	0	71.83	3.77764	High
GSM1076364	GSM1076364	80.47	3.5	IB1	0	80.47	3.64117	High
GSM1076365	GSM1076365	79.97	4	IB2	0	79.97	2.57772	Low
GSM1076366	GSM1076366	75.77	5	IB1	0	75.77	3.0634	Low
GSM1076367	GSM1076367	77.93	1	IB1	0	77.93	6.41775	High
GSM1076368	GSM1076368	34.07	4.5	IB1	0	34.07	5.31339	High
GSM1076369	GSM1076369	53.83	4.2	IB1	1	53.83	3.13272	Low
GSM1076370	GSM1076370	72.33	6.5	IB1	0	72.33	2.28914	Low
GSM1076371	GSM1076371	72.33	2	IB1	0	72.33	4.54257	High
GSM1076372	GSM1076372	58.6	1.5	IA2	0	58.6	3.42408	High
GSM1076373	GSM1076373	64.77	2.5	IB1	0	64.77	5.69824	High
GSM1076374	GSM1076374	67.77	1.1	IB1	0	67.77	2.08374	Low
GSM1076375	GSM1076375	64.63	0.8	IB1	0	64.63	2.45723	Low
GSM1076376	GSM1076376	24.3	8	IB1	0	24.3	4.11425	High
GSM1076377	GSM1076377	64.83	3.5	IB1	0	64.83	3.78173	High
GSM1076378	GSM1076378	63.77	3.5	IB1	0	63.77	5.00463	High
GSM1076379	GSM1076379	38.7	3.3	IIA	0	38.7	1.32418	Low
GSM1076380	GSM1076380	50.7	0.7	IA2	0	50.7	3.70906	High
GSM1076381	GSM1076381	59.8	4	IB1	0	59.8	5.01195	High
GSM1076382	GSM1076382	38.23	3.3	IB1	0	38.23	4.23204	High
GSM1076383	GSM1076383	55.07	0	IB1	0	55.07	4.84815	High
GSM1076384	GSM1076384	55.03	1.5	IA2	0	55.03	3.67736	High
GSM1076385	GSM1076385	57.27	1	IB1	0	57.27	3.12957	Low
GSM1076386	GSM1076386	49.9	1.6	IIA	0	49.9	3.05024	Low
GSM1076387	GSM1076387	39.9	3	IIA	0	39.9	3.66394	High
GSM1076388	GSM1076388	50.93	0	IB1	0	50.93	2.88471	Low
GSM1076389	GSM1076389	45.07	2	IB1	0	45.07	3.27268	Low
GSM1076390	GSM1076390	21.57	0	IA2	0	21.57	3.11196	Low
GSM1076391	GSM1076391	49.4	0.4	IB1	0	49.4	3.03124	Low
GSM1076392	GSM1076392	32.87	1.5	IB1	0	32.87	2.66158	Low
GSM1076393	GSM1076393	46.13	3	IB1	0	46.13	4.25638	High
GSM1076394	GSM1076394	19.83	8.5	IB1	1	19.83	4.70778	High
GSM1076395	GSM1076395	45.97	3	IB1	0	45.97	3.57455	High
GSM1076396	GSM1076396	42.9	2.3	IB1	0	42.9	3.2605	Low
GSM1076397	GSM1076397	42.33	3.8	IB1	0	42.33	4.06695	High
GSM1076398	GSM1076398	11.6	4.7	IIA	1	11.6	5.00123	High
GSM1076399	GSM1076399	37.73	4	IIA	0	37.73	3.52091	High
GSM1076400	GSM1076400	38.67	3	IB2	0	38.67	3.55621	High
GSM1076401	GSM1076401	41.1	3	IB1	0	41.1	3.84687	High
GSM1076402	GSM1076402	36.4	3	IB1	0	36.4	2.90295	Low
GSM1076403	GSM1076403	33.67	1.6	IB1	0	33.67	3.2329	Low
GSM1076404	GSM1076404	29.63	3.5	IB1	0	29.63	6.76287	High
GSM1076405	GSM1076405	32	6	IB1	0	32	4.4496	High
GSM1076406	GSM1076406	34.97	5	IB2	0	34.97	3.22276	Low
GSM1076407	GSM1076407	28.93	0.9	IA2	0	28.93	1.82946	Low
GSM1076408	GSM1076408	29.73	2.4	IB1	0	29.73	4.76146	High
GSM1076409	GSM1076409	26.13	3.2	IB1	0	26.13	3.31309	Low
GSM1076410	GSM1076410	22.9	1	IIA	0	22.9	2.42882	Low
GSM1076411	GSM1076411	22.5	4.6	IB2	0	22.5	3.34209	High
GSM1076412	GSM1076412	37.63	2.6	IB1	0	37.63	2.31035	Low
GSM1076413	GSM1076413	32.87	2.4	IB1	0	32.87	3.17256	Low
GSM1076414	GSM1076414	33.1	3.5	IB1	0	33.1	3.29646	Low
GSM1076415	GSM1076415	99.7	6	IIA	0	99.7	3.67389	High
GSM1076416	GSM1076416	25.4	4	IB1	1	25.4	3.39185	High
GSM1076417	GSM1076417	91.77	3.6	IB1	0	91.77	4.638	High
GSM1076418	GSM1076418	24.67	2	IB1	0	24.67	3.33686	High
GSM1076419	GSM1076419	74.4	1.2	IB1	0	74.4	3.14037	Low
GSM1076420	GSM1076420	94	1.2	IB1	0	94	4.15009	High
GSM1076421	GSM1076421	62.03	1.8	IB1	0	62.03	3.5483	High
GSM1076422	GSM1076422	85.63	2.4	IB1	0	85.63	2.93263	Low
GSM1076423	GSM1076423	86.6	3	IB1	0	86.6	2.63045	Low
GSM1076424	GSM1076424	77.47	1.5	IIA	0	77.47	4.46297	High
GSM1076425	GSM1076425	21.93	4	IIA	1	21.93	3.8319	High
GSM1076426	GSM1076426	79.77	3	IIA	0	79.77	1.6	Low
GSM1076427	GSM1076427	74.23	3.5	IB1	0	74.23	1.44896	Low
GSM1076428	GSM1076428	51.47	4.5	IB1	0	51.47	3.21559	Low
GSM1076429	GSM1076429	74.37	0.5	IA2	0	74.37	1.64995	Low
GSM1076430	GSM1076430	68.07	3	IB1	0	68.07	2.58166	Low
GSM1076431	GSM1076431	33.67	4	IB2	1	33.67	4.47186	High
GSM1076432	GSM1076432	3.5	0.6	IA2	0	3.5	6.80482	High
GSM1076433	GSM1076433	10.73	2.8	IB1	1	10.73	1.61286	Low
GSM1076434	GSM1076434	62.37	4.3	IB1	0	62.37	3.91156	High
GSM1076435	GSM1076435	54.63	2	IB1	0	54.63	2.98937	Low
GSM1076436	GSM1076436	21.3	5	IB1	1	21.3	6.89574	High
GSM1076437	GSM1076437	36.83	1	IB1	0	36.83	2.50487	Low
GSM1076438	GSM1076438	0.43	3.4	IIA	0	0.43	3.40559	High
GSM1076439	GSM1076439	62.17	4	IB2	0	62.17	2.04542	Low
GSM1076440	GSM1076440	58.67	2.2	IB1	0	58.67	6.72027	High
GSM1076441	GSM1076441	60.83	4.5	IB1	0	60.83	3.24465	Low
GSM1076442	GSM1076442	36.73	4.5	IIA	1	36.73	3.63391	High
GSM1076443	GSM1076443	30.37	3	IIA	0	30.37	2.94325	Low
GSM1076444	GSM1076444	49.27	4.2	IIA	0	49.27	2.38849	Low
GSM1076445	GSM1076445	56	3	IB1	0	56	2.94953	Low
GSM1076446	GSM1076446	51.13	0	IB1	0	51.13	2.85971	Low
GSM1076447	GSM1076447	52.97	2	IIA	0	52.97	3.86814	High
GSM1076448	GSM1076448	54.87	2.1	IB1	0	54.87	3.66081	High
GSM1076449	GSM1076449	32.63	1.2	IB1	0	32.63	5.27091	High
GSM1076450	GSM1076450	56.03	4.2	IB2	0	56.03	2.24521	Low
GSM1076451	GSM1076451	42.63	1.5	IB1	0	42.63	5.99464	High
GSM1076452	GSM1076452	47.47	3.5	IB1	0	47.47	2.96365	Low
GSM1076453	GSM1076453	40.73	3.5	IB1	0	40.73	5.06077	High
GSM1076454	GSM1076454	44.3	0.7	IB1	0	44.3	2.94237	Low
GSM1076455	GSM1076455	37.47	2.7	IB1	0	37.47	4.404	High
GSM1076456	GSM1076456	36.37	3.9	IIA	0	36.37	3.99035	High
GSM1076457	GSM1076457	11.87	5	IB1	1	11.87	2.30834	Low
GSM1076458	GSM1076458	33.77	2.3	IB1	0	33.77	1.83981	Low
GSM1076459	GSM1076459	39.9	1.4	IB1	0	39.9	2.69495	Low
GSM1076460	GSM1076460	31.23	1.1	IB1	0	31.23	2.49662	Low
GSM1076461	GSM1076461	37.36	5.2	IB1	0	37.36	2.49814	Low
GSM1076462	GSM1076462	15.87	3	IB1	0	15.87	2.35527	Low
GSM1076463	GSM1076463	15.8	2	IB2	0	15.8	2.7803	Low
GSM1076464	GSM1076464	10.12	5	IB1	0	10.12	2.65887	Low
GSM1076465	GSM1076465	23.73	7	IB1	0	23.73	3.2536	Low
GSM1076466	GSM1076466	7.43	4.5	IB1	0	7.43	3.09704	Low
GSM1076467	GSM1076467	20.37	9.5	IB2	0	20.37	4.58114	High
GSM1076468	GSM1076468	14.57	3.5	IB1	0	14.57	2.74196	Low
GSM1076469	GSM1076469	24.8	6	IIA	0	24.8	3.23414	Low
GSM1076470	GSM1076470	38.7	1.5	IB1	0	38.7	3.55792	High
GSM1076471	GSM1076471	35.67	5	IB1	0	35.67	4.22546	High
GSM1076472	GSM1076472	67.17	3.2	IB1	0	67.17	2.58653	Low
GSM1076473	GSM1076473	104.13	6	IIA	0	104.13	3.84123	High
GSM1076474	GSM1076474	85.87	3.5	IB1	0	85.87	2.97316	Low
GSM1076475	GSM1076475	100.6	4.1	IB1	0	100.6	4.56009	High
GSM1076476	GSM1076476	6.73	3.5	IB1	0	6.73	5.74858	High
GSM1076477	GSM1076477	92.87	2	IB1	0	92.87	3.2914	Low
GSM1076478	GSM1076478	12.3	3.5	IIA	0	12.3	5.11911	High
GSM1076479	GSM1076479	92.4	8	IIA	0	92.4	3.80658	High
GSM1076480	GSM1076480	79.2	1	IB1	0	79.2	2.08026	Low
GSM1076481	GSM1076481	30.2	4.5	IB1	0	30.2	2.34989	Low
GSM1076482	GSM1076482	94.7	4	IB2	0	94.7	5.31239	High
GSM1076483	GSM1076483	86.77	1.5	IB1	0	86.77	2.73763	Low
GSM1076484	GSM1076484	7.4	3.5	IB1	1	7.4	2.63899	Low
GSM1076485	GSM1076485	26.53	1.9	IB1	0	26.53	2.39527	Low
GSM1076486	GSM1076486	6.17	6	IIA	1	6.17	3.4209	High
GSM1076487	GSM1076487	93.67	3.3	IB1	0	93.67	3.22337	Low
GSM1076488	GSM1076488	21.73	2.5	IB1	0	21.73	3.52588	High
GSM1076489	GSM1076489	52.7	3	IB2	1	52.7	2.4501	Low
GSM1076490	GSM1076490	64.93	2.5	IB1	0	64.93	2.60804	Low
GSM1076491	GSM1076491	79.37	2.2	IIA	0	79.37	2.75532	Low
GSM1076492	GSM1076492	85	3	IB1	0	85	2.5483	Low
GSM1076493	GSM1076493	86.5	2	IB1	0	86.5	2.36623	Low
GSM1076494	GSM1076494	77.67	2	IB1	0	77.67	4.36694	High
GSM1076495	GSM1076495	61.13	1.7	IB1	0	61.13	6.5547	High
GSM1076496	GSM1076496	48.03	2	IIA	0	48.03	2.71755	Low
GSM1076497	GSM1076497	42.3	0.5	IB1	0	42.3	2.07539	Low
GSM1076498	GSM1076498	64.8	3.9	IIA	0	64.8	3.47714	High
GSM1076499	GSM1076499	71.93	1.4	IB1	0	71.93	3.76103	High
GSM1076500	GSM1076500	51.27	1.9	IIA	0	51.27	2.17445	Low
GSM1076501	GSM1076501	37.4	4	IB1	1	37.4	4.83219	High
GSM1076502	GSM1076502	29.77	3.7	IIA	0	29.77	4.58924	High
GSM1076503	GSM1076503	57.33	0.9	IB1	0	57.33	3.91544	High
GSM1076504	GSM1076504	67.7	3	IB1	0	67.7	2.96418	Low
GSM1076505	GSM1076505	67.6	3.3	IB1	0	67.6	4.34267	High
GSM1076506	GSM1076506	68.63	4.2	IB1	0	68.63	3.57634	High
GSM1076507	GSM1076507	66.47	0	IB1	0	66.47	2.4255	Low
GSM1076508	GSM1076508	20.87	2.5	IB1	0	20.87	4.21176	High
GSM1076509	GSM1076509	63.27	0	IB1	0	63.27	2.17453	Low
GSM1076510	GSM1076510	4.1	1.6	IA2	0	4.1	3.59731	High
GSM1076511	GSM1076511	59.57	1.3	IB1	0	59.57	3.48091	High
GSM1076512	GSM1076512	21.83	4	IB2	1	21.83	3.08931	Low
GSM1076513	GSM1076513	59.7	2	IB1	0	59.7	2.57042	Low
GSM1076514	GSM1076514	57.83	4	IB1	0	57.83	6.32117	High
GSM1076515	GSM1076515	3.63	4	IB1	0	3.63	3.07648	Low
GSM1076516	GSM1076516	13.33	3.5	IB1	0	13.33	2.2318	Low
GSM1076517	GSM1076517	51.4	2.7	IB1	0	51.4	2.01907	Low
GSM1076518	GSM1076518	53.33	3.9	IB1	0	53.33	6.17471	High
GSM1076519	GSM1076519	28.8	3.2	IB1	0	28.8	3.52107	High
GSM1076520	GSM1076520	51.73	1.5	IB1	0	51.73	5.4296	High
GSM1076521	GSM1076521	48.8	2.2	IB1	0	48.8	4.86513	High
GSM1076522	GSM1076522	2.57	2.5	IB1	1	2.57	2.07716	Low
GSM1076523	GSM1076523	36.83	1.7	IB1	0	36.83	3.56097	High
GSM1076524	GSM1076524	44.17	3.8	IB1	0	44.17	2.47986	Low
GSM1076525	GSM1076525	41.23	1.2	IIA	0	41.23	2.26698	Low
GSM1076526	GSM1076526	32.66	5.6	IB2	0	32.66	3.10648	Low
GSM1076527	GSM1076527	43.57	4.5	IB2	0	43.57	3.57895	High
GSM1076528	GSM1076528	39.3	4	IB1	0	39.3	3.30078	Low
GSM1076529	GSM1076529	42.53	0	IB1	0	42.53	2.10027	Low
GSM1076530	GSM1076530	12.9	3	IB2	1	12.9	3.82961	High
GSM1076531	GSM1076531	38.07	2.2	IB1	0	38.07	3.74262	High
GSM1076532	GSM1076532	36.47	3.5	IB1	0	36.47	2.30304	Low
GSM1076533	GSM1076533	36	4.3	IB1	0	36	5.63145	High
GSM1076534	GSM1076534	36.87	1.2	IB1	0	36.87	2.9825	Low
GSM1076535	GSM1076535	34.83	2.8	IB1	0	34.83	1.10763	Low
GSM1076536	GSM1076536	35.73	1.9	IB1	0	35.73	5.33928	High
GSM1076537	GSM1076537	26.03	4.2	IIA	0	26.03	1.94208	Low
GSM1076538	GSM1076538	15.3	3	IB2	0	15.3	5.36262	High
GSM1076539	GSM1076539	32.67	7.5	IB1	0	32.67	5.43544	High
GSM1076540	GSM1076540	28.23	2.8	IIA	0	28.23	1.80167	Low
GSM1076541	GSM1076541	25.5	2.2	IB1	0	25.5	3.18	Low
GSM1076542	GSM1076542	71.2	3.2	IB1	0	71.2	2.31774	Low
GSM1076543	GSM1076543	51.73	5.7	IIA	1	51.73	1.71338	Low
GSM1076544	GSM1076544	85.6	1.8	IB1	0	85.6	2.21352	Low
GSM1076545	GSM1076545	5.87	3	IB1	0	5.87	6.44036	High
GSM1076546	GSM1076546	30.53	3.5	IB1	0	30.53	2.09088	Low
GSM1076547	GSM1076547	88.93	2.5	IB2	0	88.93	2.91155	Low
GSM1076548	GSM1076548	82.67	2.8	IB1	0	82.67	4.39464	High
GSM1076549	GSM1076549	69.7	2.5	IB1	0	69.7	3.01873	Low
GSM1076550	GSM1076550	72.9	2.5	IB1	0	72.9	3.08815	Low
GSM1076551	GSM1076551	34.07	1.8	IB1	0	34.07	3.23828	Low
GSM1076552	GSM1076552	52	2.7	IB1	1	52	5.69099	High
GSM1076553	GSM1076553	16.2	4.5	IB1	0	16.2	6.93356	High
GSM1076554	GSM1076554	41.27	3	IB1	0	41.27	3.9989	High
GSM1076555	GSM1076555	77.67	3.5	IB2	0	77.67	1.93375	Low
GSM1076556	GSM1076556	63.27	2.5	IB1	0	63.27	3.96931	High
GSM1076557	GSM1076557	35.7	5	IB1	0	35.7	7.56996	High
GSM1076558	GSM1076558	12.4	0.9	IB1	0	12.4	4.82462	High
GSM1076559	GSM1076559	69.23	6	IIA	0	69.23	3.36817	High
GSM1076560	GSM1076560	68.17	1.3	IB1	0	68.17	2.69087	Low
GSM1076561	GSM1076561	60.43	3	IB1	0	60.43	4.21005	High
GSM1076562	GSM1076562	38.5	2.1	IB1	0	38.5	1.76154	Low
GSM1076563	GSM1076563	44.33	4	IB1	0	44.33	2.90995	Low
GSM1076564	GSM1076564	37.43	2.5	IB1	0	37.43	3.18241	Low
GSM1076565	GSM1076565	36.9	2.2	IB1	0	36.9	3.7817	High
GSM1076566	GSM1076566	13.37	2.5	IB1	1	13.37	2.74919	Low
GSM1076567	GSM1076567	36.6	0.4	IB1	0	36.6	3.20687	Low
GSM1076568	GSM1076568	1.1	3.7	IB2	0	1.1	2.15174	Low
GSM1076569	GSM1076569	21.03	1.2	IIA	0	21.03	3.37483	High
GSM1076570	GSM1076570	50.9	0	IA2	0	50.9	1.96115	Low
GSM1076571	GSM1076571	50	3.8	IB1	0	50	4.86351	High
GSM1076572	GSM1076572	7.63	3.3	IIA	1	7.63	5.58605	High
GSM1076573	GSM1076573	46.43	2.8	IB2	0	46.43	3.45819	High
GSM1076574	GSM1076574	43.2	0	IA2	0	43.2	4.14658	High
GSM1076575	GSM1076575	52.47	3.5	IB1	0	52.47	1.86318	Low
GSM1076576	GSM1076576	65.27	2.5	IB1	0	65.27	3.46538	High
GSM1076577	GSM1076577	63.63	3	IB1	0	63.63	5.75228	High
GSM1076578	GSM1076578	26.6	1.4	IB1	0	26.6	3.83639	High
GSM1076579	GSM1076579	57.47	3.2	IB1	0	57.47	5.25791	High
GSM1076580	GSM1076580	54	0.8	IB1	0	54	3.2661	Low
GSM1076581	GSM1076581	48.57	1.2	IB1	0	48.57	4.01692	High
GSM1076582	GSM1076582	54.7	4.7	IB2	0	54.7	2.98817	Low
GSM1076583	GSM1076583	41.73	2.7	IB1	0	41.73	2.86283	Low
GSM1076584	GSM1076584	23.57	4.5	IB1	0	23.57	4.49844	High
GSM1076585	GSM1076585	1.4	1	IB1	0	1.4	2.16559	Low
GSM1076586	GSM1076586	30.77	4.6	IB1	0	30.77	1.90078	Low
GSM1076587	GSM1076587	87.53	4.5	IB1	0	87.53	2.56821	Low
GSM1076588	GSM1076588	94.9	3	IB1	0	94.9	3.74074	High
GSM1076589	GSM1076589	56.73	8	IIA	0	56.73	3.31353	High
GSM1076590	GSM1076590	92.9	2.5	IIA	0	92.9	2.2398	Low
GSM1076591	GSM1076591	99.87	3	IB1	0	99.87	2.40456	Low
GSM1076592	GSM1076592	92.83	4	IB1	0	92.83	3.77834	High
GSM1076593	GSM1076593	60.47	1.2	IB1	0	60.47	2.65069	Low
GSM1076594	GSM1076594	33.1	2.5	IB1	1	33.1	5.65132	High
GSM1076595	GSM1076595	76.17	2.7	IB1	0	76.17	2.19342	Low
GSM1076596	GSM1076596	80.37	2.5	IB1	0	80.37	4.01144	High
GSM1076597	GSM1076597	84.4	5.5	IB1	0	84.4	2.22028	Low
GSM1076598	GSM1076598	83.57	3.8	IIA	0	83.57	2.32155	Low
GSM1076599	GSM1076599	86.33	1.7	IB1	0	86.33	4.7533	High
GSM1076600	GSM1076600	49.2	5	IB2	0	49.2	5.99492	High
GSM1076601	GSM1076601	80.9	1.5	IIA	0	80.9	3.23642	Low
GSM1076602	GSM1076602	46.23	2.5	IB2	1	46.23	5.98666	High
GSM1076603	GSM1076603	68.47	3.2	IB1	0	68.47	6.9347	High
GSM1076604	GSM1076604	8.77	4.2	IB2	1	8.77	5.90583	High
GSM1076605	GSM1076605	7.3	4.5	IB1	1	7.3	4.7647	High
GSM1076606	GSM1076606	45.87	10	IB2	1	45.87	3.33732	High
GSM1076607	GSM1076607	36.2	3	IB1	1	36.2	2.73248	Low
GSM1076608	GSM1076608	60.1	4.8	IB1	0	60.1	4.39204	High
GSM1076609	GSM1076609	75.07	0	IA2	0	75.07	3.6617	High
GSM1076610	GSM1076610	71.73	0	IB1	0	71.73	1.65476	Low
GSM1076611	GSM1076611	61.77	4.2	IB1	1	61.77	2.93614	Low
GSM1076612	GSM1076612	10.37	2.8	IB2	1	10.37	6.3214	High
GSM1076613	GSM1076613	73	2	IB1	0	73	4.94748	High
GSM1076614	GSM1076614	64.7	0	IB1	0	64.7	3.76423	High
GSM1076615	GSM1076615	6.33	0.9	IB1	0	6.33	4.59139	High
GSM1076616	GSM1076616	25.73	5	IB1	0	25.73	7.04378	High
GSM1076617	GSM1076617	6.5	4	IB1	1	6.5	6.08748	High
GSM1076618	GSM1076618	66.83	2	IB1	0	66.83	2.77817	Low
GSM1076619	GSM1076619	57.2	5.5	IB1	0	57.2	2.83512	Low
GSM1076620	GSM1076620	62.8	0	IB1	0	62.8	2.28821	Low
GSM1076621	GSM1076621	62.77	2.8	IIA	0	62.77	6.01822	High
GSM1076622	GSM1076622	11.5	3	IB1	1	11.5	2.21179	Low
GSM1076623	GSM1076623	61.43	6	IIA	0	61.43	5.79908	High
GSM1076624	GSM1076624	40.4	0.6	IB1	0	40.4	2.62837	Low
GSM1076625	GSM1076625	55.4	4.5	IB1	0	55.4	2.80423	Low
GSM1076626	GSM1076626	55.07	4	IB1	0	55.07	2.82918	Low
GSM1076627	GSM1076627	49.6	4	IB1	0	49.6	3.32222	High
GSM1076628	GSM1076628	42.57	3	IB2	0	42.57	4.88611	High
GSM1076629	GSM1076629	52.83	3.3	IB1	0	52.83	2.47805	Low
GSM1076630	GSM1076630	16.27	4.6	IB1	0	16.27	4.74146	High
GSM1076631	GSM1076631	50.63	2	IB1	0	50.63	2.84899	Low
GSM1076632	GSM1076632	25.93	1.3	IB1	1	25.93	4.55249	High
GSM1076633	GSM1076633	29.5	3.3	IB1	0	29.5	3.28208	Low
GSM1076634	GSM1076634	11.63	4	IIA	1	11.63	3.52037	High
GSM1076635	GSM1076635	1	3	IB1	0	1	5.6546	High
GSM1076636	GSM1076636	5.8	2.5	IB1	1	5.8	4.75781	High
GSM1076637	GSM1076637	17.7	4	IIA	0	17.7	2.25279	Low
GSM1076638	GSM1076638	30.4	0	IA2	0	30.4	2.92267	Low
GSM1076639	GSM1076639	27.13	1.7	IB1	0	27.13	2.86162	Low
GSM1076640	GSM1076640	29.6	1.8	IB1	0	29.6	3.20826	Low

[truncated: 2 more sheets: Table S10, Table S11]
